# Supplementary material for: Cardiac energy metabolic disorder and gut microbiota imbalance: a study on the therapeutic potential of Shenfu Injection in rats with heart failure
Source: Front Microbiol. 2025 Feb 25;16:1509548. doi: 10.3389/fmicb.2025.1509548 (PMC11895768; doi:10.3389/fmicb.2025.1509548)
Supplement: Supplementary file 1 [file Table_1.xlsx]

## Sheet: Sheet1
Index Name	Source of antibody	Dilution Rate	Molecular Weight	Membrane transfer time	Antibody Company
ZO-1	Rabbit	1 : 2000	230KDa	150 min	Proteintech, USA
occludin	Rabbit	1 : 2000	59KDa	80 min	Proteintech, USA
β-actin	Mouse	1 : 2000	42KDa	60 min	Proteintech, USA
Antibody name	Dilution Rate	Antibody Company
Goat anti-Mouse IgG (H+L) Secondary Antibody, HRP	1 : 5000	Abiowell, China
Goat anti-Rabbit IgG (H+L) Secondary Antibody, HRP	1 : 5000	Abiowell, China
