# Supplementary material for: Cardiac energy metabolic disorder and gut microbiota imbalance: a study on the therapeutic potential of Shenfu Injection in rats with heart failure
Source: Front Microbiol. 2025 Feb 25;16:1509548. doi: 10.3389/fmicb.2025.1509548 (PMC11895768; doi:10.3389/fmicb.2025.1509548)
Supplement: Supplementary file 2 [file Table_2.xlsx]

## Sheet: 代谢物定量信息表
ID	Metabolite	Fragmentation Score	Formula	Retention time(min)	Mass Error (ppm)	m/z	Mode	Adducts	Pubchem_ID	InChiKeys	SMILES	xlogp	KEGG	classA	classB	classC	SFI_1	SFI_2	SFI_3	QC_1	QC_2	QC_3
7.79_819.4668m/z	Ginsenoside Rg2	99.3	C42H72O13	7.79425	0.148898	819.467	neg	M+Cl									2.84291e+06	2.96231e+06	2.96589e+06	994721	986598	976604
9.68_819.4669m/z	Ginsenoside Rg3	99.3	C42H72O13	9.6805	0.283292	819.467	neg	M+Cl					C20778				1.85011e+06	1.67535e+06	1.57427e+06	567524	700261	631546
9.05_801.4563m/z	Ginsenoside Rg5	98.5	C42H70O12	9.0489	0.214895	801.456	neg	M+Cl									531645	454675	526636	126093	157879	137150
11.93_807.4901m/z	Ginsenoside Rs3	98.3	C44H74O14	11.9304	0.105698	807.49	neg	M-H2O-H									261255	256021	254557	300707	244526	261217
0.84_701.1909m/z	Nystose	98.3	C24H42O21	0.8432	-0.532735	701.191	neg	M+Cl	166775	FLDFNEBHEXLZRX-DLQNOBSRSA-N	C([C@@H]1[C@H]([C@@H]([C@H]([C@H](O1)O[C@]2([C@H]([C@@H]([C@H](O2)CO)O)O)CO[C@]3([C@H]([C@@H]([C@H](O3)CO)O)O)CO[C@]4([C@H]([C@@H]([C@H](O4)CO)O)O)CO)O)O)O)O	-7.4		Organic oxygen compounds	Organooxygen compounds	Carbohydrates and carbohydrate conjugates	659084	692562	764928	1.00691e+06	1.34464e+06	1.08113e+06
7.78_783.4900m/z	20(R)-Ginsenoside Rg2	98.2	C42H72O13	7.7762	-0.054126	783.49	neg	M-H									1.28269e+07	1.33958e+07	1.3312e+07	1.129e+07	1.11597e+07	1.25299e+07
9.16_765.4794m/z	Ginsenoside F4	97.9	C42H70O12	9.15818	-0.130401	765.479	neg	M-H									6.2731e+06	5.71671e+06	7.05566e+06	4.68976e+06	5.17196e+06	4.86117e+06
0.84_539.1381m/z	Raffinose	97.7	C18H32O16	0.8432	-0.710083	539.138	neg	M+Cl	439242	MUPFEKGTMRGPLJ-ZQSKZDJDSA-N	C([C@@H]1[C@@H]([C@@H]([C@H]([C@H](O1)OC[C@@H]2[C@H]([C@@H]([C@H]([C@H](O2)O[C@]3([C@H]([C@@H]([C@H](O3)CO)O)O)CO)O)O)O)O)O)O)O	-5.8	C00492	Organic oxygen compounds	Organooxygen compounds	Carbohydrates and carbohydrate conjugates	5.48446e+06	5.99566e+06	5.65232e+06	1.02898e+07	1.10492e+07	9.47866e+06
7.65_770.4816n	20(R)-Notoginsenoside R2	97.2	C41H70O13	7.6473	-0.0960651	769.474	neg	M-H, M+Cl, M+FA-H									1.08077e+07	1.1188e+07	9.52088e+06	8.03509e+06	8.69055e+06	7.35446e+06
7.19_816.4872n	Momordicoside A	96.5	C42H72O15	7.19147	0.0677624	815.48	neg	M-H, M+Cl									244051	302880	267465	226573	258910	216528
1.28_117.0192m/z	Succinic acid	95.5	C4H6O4	1.27608	-0.929413	117.019	neg	M-H	1110	KDYFGRWQOYBRFD-UHFFFAOYSA-N	C(CC(=O)O)C(=O)O	-0.6	C00042	Organic acids and derivatives	Carboxylic acids and derivatives	Dicarboxylic acids and derivatives	2.76996e+06	2.62694e+06	2.82571e+06	3.55819e+06	3.59826e+06	3.42496e+06
8.30_794.4455n	Chikusetsu saponin IVa	95.1	C42H66O14	8.30253	0.243733	793.438	neg	M-2H, M-H					C17540				1.66212e+06	1.65623e+06	1.78402e+06	1.72363e+06	2.01269e+06	1.70912e+06
0.81_377.0850m/z	sucrose	94.6	C12H22O11	0.811283	-1.82029	377.085	neg	M+Cl	5988	CZMRCDWAGMRECN-UGDNZRGBSA-N	C([C@@H]1[C@H]([C@@H]([C@H]([C@H](O1)O[C@]2([C@H]([C@@H]([C@H](O2)CO)O)O)CO)O)O)O)O	-3.7	C00089	Organic oxygen compounds	Organooxygen compounds	Carbohydrates and carbohydrate conjugates	1.50143e+08	1.64317e+08	1.51804e+08	2.98555e+08	2.85188e+08	2.62036e+08
8.81_821.4670m/z	Mogroside II-A2	93.9	C42H72O14	8.81458	0.137447	821.467	neg	M+Na-2H									41864.7	19953.6	20087.9	0	11291.1	3662.15
4.20_611.1829m/z	Methyl glucooleoside	93.7	C23H34O16	4.20223	0.0056409	611.183	neg	M+FA-H	23815303	QYTFUUGRKFACBM-MHESFOKOSA-N	C/C=C/1\[C@@H](C(=CO[C@H]1O[C@H]2[C@@H]([C@H]([C@@H]([C@H](O2)CO)O)O)O)C(=O)OC)CC(=O)O[C@H]3[C@@H]([C@H]([C@@H]([C@H](O3)CO)O)O)O	-3.8		Lipids and lipid-like molecules	Prenol lipids	Terpene glycosides	96628.1	103265	103685	120409	116426	111500
10.01_781.4739m/z	Damulin B	93.7	C42H70O13	10.0056	-0.644908	781.474	neg	M-H									14855.2	21799	27918.9	11688.9	7982.6	8587.8
6.62_857.4904m/z	Saikosaponin B4	93.5	C43H72O14	6.62043	-0.0580697	857.49	neg	M+FA-H									106548	109837	112765	90060.1	100346	107516
7.54_634.3204m/z	11-Deoxymogroside V	93.5	C60H102O28	7.53872	-0.321211	634.32	neg	M-2H									6.64426e+06	6.58578e+06	6.90553e+06	7.85969e+06	7.00222e+06	8.3664e+06
10.39_763.4272m/z	Momordin Ic	93.3	C41H64O13	10.3889	-0.243542	763.427	neg	M-H	176596	HWYBGIDROCYPOE-WEAQAMGWSA-N	C[C@]12CC[C@@H](C([C@@H]1CC[C@@]3([C@@H]2CC=C4[C@]3(CC[C@@]5([C@H]4CC(CC5)(C)C)C(=O)O)C)C)(C)C)O[C@H]6[C@@H]([C@H]([C@@H]([C@H](O6)C(=O)O)O)O[C@H]7[C@@H]([C@H]([C@@H](CO7)O)O)O)O	4.6		Lipids and lipid-like molecules	Prenol lipids	Terpene glycosides	72259.5	70180.7	59203.5	33290.2	37442.9	34904.5
7.19_193.0504m/z	ferulic acid	92.8	C10H10O4	7.19147	-1.1921	193.05	neg	M-H	445858	KSEBMYQBYZTDHS-HWKANZROSA-N	COC1=C(C=CC(=C1)/C=C/C(=O)O)O	1.5	C01494	Phenylpropanoids and polyketides	Cinnamic acids and derivatives	Hydroxycinnamic acids and derivatives	301864	312991	318706	312481	311623	314681
11.77_949.5148m/z	Saikosaponin F	92.5	C48H80O17	11.7674	0.637648	949.515	neg	M+Na-2H									253679	280395	238723	321698	235973	251447
7.05_978.5398n	Hosenkoside B	92.5	C48H82O20	7.04533	-0.104137	977.533	neg	M-H, M+Cl									197829	183821	195486	157934	150430	165954
1.41_467.1404m/z	Lamiide	92.2	C17H26O12	1.41033	-0.648216	467.14	neg	M+FA-H	443327	VFYACENSDOLJGQ-SNONCDODSA-N	C[C@@]1([C@H](C[C@]2([C@@H]1[C@@H](OC=C2C(=O)OC)O[C@H]3[C@@H]([C@H]([C@@H]([C@H](O3)CO)O)O)O)O)O)O	-3.1	C11644	Lipids and lipid-like molecules	Prenol lipids	Terpene glycosides	375386	359734	393230	403446	452076	395257
8.14_925.4796m/z	Araloside A	91.9	C47H74O18	8.13687	-0.664832	925.48	neg	M-H	10079497	KQSFNXMDCOFFGW-GNDIVNLPSA-N	C[C@]12CC[C@@H](C([C@@H]1CC[C@@]3([C@@H]2CC=C4[C@]3(CC[C@@]5([C@H]4CC(CC5)(C)C)C(=O)O[C@H]6[C@@H]([C@H]([C@@H]([C@H](O6)CO)O)O)O)C)C)(C)C)O[C@H]7[C@@H]([C@H]([C@@H]([C@H](O7)C(=O)O)O[C@H]8[C@@H]([C@H]([C@@H](O8)CO)O)O)O)O	2.8	C17540	Lipids and lipid-like molecules	Prenol lipids	Terpene glycosides	176379	176996	151959	196382	191607	217301
5.91_151.0399m/z	Vanillin	91.8	C8H8O3	5.90782	-0.965419	151.04	neg	M-H	1183	MWOOGOJBHIARFG-UHFFFAOYSA-N	COC1=C(C=CC(=C1)C=O)O	1.2	C00755	Benzenoids	Phenols	Methoxyphenols	260516	261524	257425	326551	334416	341089
10.86_677.4271m/z	Momordicoside G	91.7	C37H60O8	10.8643	0.117599	677.427	neg	M+FA-H									226770	177243	258996	142623	149599	137839
4.74_848.5137n	TMC 151E	91.6	C43H76O16	4.73865	0.405284	893.512	neg	M+Na-2H, M+FA-H	10557516	IQGUPVKWTFQNJP-MTJAMWMFSA-N	CC[C@H](C)C[C@H](C)C[C@H](C)[C@H]([C@@H](C)/C=C(\C)/[C@H]([C@@H](C)/C=C(\C)/[C@H]([C@@H](C)/C=C(\C)/C(=O)OC[C@H]([C@H]([C@@H]([C@@H](CO)O)O)O)O)O)O)O[C@H]1[C@H]([C@H]([C@@H]([C@H](O1)COC(=O)C)O)O)O	2.7		Lipids and lipid-like molecules	Prenol lipids	Sesterterpenoids	627871	601482	633441	735808	640829	639492
10.44_967.5244m/z	11-Dehydroxymogroside III	90.9	C48H82O18	10.4364	-0.444182	967.524	neg	M+Na-2H									1.28275e+06	1.21941e+06	1.36357e+06	922829	1.00962e+06	988492
6.49_137.0243m/z	4-Hydroxybenzoic acid	90.4	C7H6O3	6.49233	-1.10922	137.024	neg	M-H	135	FJKROLUGYXJWQN-UHFFFAOYSA-N	C1=CC(=CC=C1C(=O)O)O	1.6	C00156	Benzenoids	Benzene and substituted derivatives	Benzoic acids and derivatives	362279	346712	335367	357740	375350	377221
5.47_361.1652m/z	Secoisolariciresinol	90.1	C20H26O6	5.46843	-1.2829	361.165	neg	M-H	65373	PUETUDUXMCLALY-HOTGVXAUSA-N	COC1=C(C=CC(=C1)C[C@@H](CO)[C@@H](CC2=CC(=C(C=C2)O)OC)CO)O	2.5	C18167	Lignans, neolignans and related compounds	Dibenzylbutane lignans	Dibenzylbutanediol lignans	46388.3	47202.2	51924.8	63096.3	55817	68507.5
7.10_812.4920n	Karaviloside V	90.1	C43H72O14	7.10023	-0.241256	857.49	neg	M+Na-2H, M+FA-H									263099	250552	246080	162538	180857	212175
2.51_467.0958m/z	Asperulosidic acid	89.8	C18H24O12	2.50685	-0.891499	467.096	neg	M+Cl	11968867	DGDWCRWJRNMRKX-DILZHRMZSA-N	CC(=O)OCC1=C[C@@H]([C@H]2[C@@H]1[C@@H](OC=C2C(=O)O)O[C@H]3[C@@H]([C@H]([C@@H]([C@H](O3)CO)O)O)O)O	-3.2		Lipids and lipid-like molecules	Prenol lipids	Terpene glycosides	98643.5	97144.7	103932	32698.8	29148.1	34228.9
7.47_854.5472n	Lydicamycin	89.8	C47H74N4O10	7.46587	7.89073	889.517	neg	M+Na-2H, M+Cl	76170871	HNSRCWWMQWCNGW-UHFFFAOYSA-N	CC1=CC2C(CCC(C2O)O)C(C1CCC(C)C(C(=CCC(C=CC(C)C(C=CCC(C(=CCC(CC3CCCN3C(=N)N)O)C)O)O)O)C)O)(C)C(=C4C(=O)CNC4=O)O	3.6		Organoheterocyclic compounds	Pyrrolines		236519	246921	244735	203315	133931	123147
6.22_932.5343n	Notoginsenoside R1	89.7	C47H80O18	6.21833	-0.205269	931.527	neg	M-H, M+Cl, M-2H	131752529	MFXYPCMYAZAZDX-UHFFFAOYSA-N	CC(=O)C1CCC2(C1C(CC3C2(CC(C4C3(CCC(C4(C)C)O)C)OC5C(C(C(C(O5)CO)O)O)O)C)O)C	1.8	C08961	Lipids and lipid-like molecules	Steroids and steroid derivatives	Steroidal glycosides	3.24331e+06	3.04563e+06	3.05045e+06	3.40306e+06	3.64841e+06	3.31753e+06
1.84_491.1403m/z	6-O-Vanilloylsucrose	89.3	C20H28O14	1.84128	-0.639684	491.14	neg	M-H	51136426	CFTZBGSPPBNRNF-GXFVINSESA-N	COC1=C(C=CC(=C1)C(=O)OC[C@@H]2[C@H]([C@@H]([C@H]([C@H](O2)O[C@@]3([C@@H]([C@H]([C@@H](O3)CO)O)O)CO)O)O)O)O	-2.4		Phenylpropanoids and polyketides	Tannins	Hydrolyzable tannins	111229	128708	103217	133447	117673	116210
8.14_695.4373m/z	Cyclocarioside D	89	C37H62O9	8.13687	-0.366189	695.437	neg	M+FA-H	155978646	RZROURYDMDQMGW-RVDMUPIBSA-N	CC1C(C(C(C(O1)OC2CC3C(CCC(C3(C)CCC(=O)O)C(=C)C)(C4(C2C(CC4)C(C)(C/C=C/C(C)(C)OC)O)C)C)O)O)O	5.1		Lipids and lipid-like molecules	Prenol lipids	Sesterterpenoids	89675.5	102899	120059	79629.8	69883.2	96437.9
1.66_134.0471m/z	Adenine	88.6	C5H5N5	1.66367	-0.786845	134.047	neg	M-H	190	GFFGJBXGBJISGV-UHFFFAOYSA-N	C1=NC2=NC=NC(=C2N1)N	-0.1	C00147	Organoheterocyclic compounds	Imidazopyrimidines	Purines and purine derivatives	738323	755914	745637	1.16135e+06	1.03878e+06	982182
9.51_679.4426m/z	3-Acetyl-ginsenoside F1	88.3	C38H64O10	9.51397	-0.0651801	679.443	neg	M-H									1.19722e+07	1.17416e+07	1.13904e+07	7.24597e+06	7.82138e+06	8.6451e+06
2.91_218.1031m/z	Calcium pantothenate	87.8		2.9082	-1.9262	218.103	neg	M+?	443753	FAPWYRCQGJNNSJ-UBKPKTQASA-L	CC(C)(CO)[C@H](C(=O)NCCC(=O)[O-])O.CC(C)(CO)[C@H](C(=O)NCCC(=O)[O-])O.[Ca+2]	None	C12276	Organic acids and derivatives	Carboxylic acids and derivatives	Amino acids, peptides, and analogues	465189	468400	496490	501978	465907	493462
1.51_365.1084m/z	Palatinitol	87.8	C12H24O11	1.50802	5.55498	365.108	neg	M+Na-2H	3034828	SERLAGPUMNYUCK-BLEZHGCXSA-N	C([C@@H]1[C@H]([C@@H]([C@H]([C@H](O1)OC[C@H]([C@H]([C@@H](C(CO)O)O)O)O)O)O)O)O	-5.2		Lipids and lipid-like molecules	Fatty Acyls	Fatty acyl glycosides	6.99285e+06	7.51705e+06	7.61002e+06	1.1667e+07	1.24426e+07	1.1023e+07
10.06_676.3670n	Gingerglycolipid A	87.8	C33H56O14	10.0593	-0.0277668	675.36	neg	M-H, M+Cl	10349562	MPSGDHOYFIUPSO-MDAKJLGTSA-N	CC/C=C\C/C=C\C/C=C\CCCCCCCC(=O)OC[C@H](CO[C@H]1[C@@H]([C@H]([C@H]([C@H](O1)CO[C@@H]2[C@@H]([C@H]([C@H]([C@H](O2)CO)O)O)O)O)O)O)O	1.2		Lipids and lipid-like molecules	Glycerolipids	Glycosylglycerols	263250	244065	233734	142620	188756	165148
10.64_678.3827n	Gingerglycolipid B	87.7	C33H58O14	10.6419	0.114001	677.375	neg	M-H, M+Cl	10009754	UHISGSDYAIIBMO-UMLSMIIMSA-N	CCCCC/C=C\C/C=C\CCCCCCCC(=O)OC[C@H](CO[C@H]1[C@@H]([C@H]([C@H]([C@H](O1)CO[C@@H]2[C@@H]([C@H]([C@H]([C@H](O2)CO)O)O)O)O)O)O)O	1.9		Lipids and lipid-like molecules	Glycerolipids	Glycosylglycerols	1.09029e+06	1.16518e+06	1.09731e+06	671242	669074	792415
7.74_797.4689m/z	11-Oxomogroside IIa	87.6	C42H70O14	7.7406	-0.442693	797.469	neg	M-H									33833.5	24148.4	35167.8	24816.2	21152.1	11891
9.82_331.1912m/z	14-Deoxy-11-hydroxyandrographolide	87.5	C20H30O5	9.81888	-0.85621	331.191	neg	M-H2O-H	11631693	LMOGEODVJJLYGW-UQZPWQSVSA-N	C[C@@]12CC[C@H]([C@@]([C@H]1CC[C@@H]([C@H]2CCC3=CCOC3=O)CO)(C)CO)O	2.8		Lipids and lipid-like molecules	Prenol lipids	Terpene lactones	39471.4	39957.8	40679.3	28213.8	30733.9	48199.8
7.47_800.4922n	Ginsenoside Rf	87.2	C42H72O14	7.46587	-0.0643581	799.485	neg	M-H, M+Cl, M+FA-H					C08945				1.75683e+07	1.77921e+07	1.75707e+07	1.89503e+07	1.71129e+07	1.75635e+07
10.63_631.3852m/z	Calenduloside E	87	C36H56O9	10.625	0.00401102	631.385	neg	M-H	176079	IUCHKMAZAWJNBJ-RCYXVVTDSA-N	C[C@]12CC[C@@H](C([C@@H]1CC[C@@]3([C@@H]2CC=C4[C@]3(CC[C@@]5([C@H]4CC(CC5)(C)C)C(=O)O)C)C)(C)C)O[C@H]6[C@@H]([C@H]([C@@H]([C@H](O6)C(=O)O)O)O)O	6.1		Lipids and lipid-like molecules	Prenol lipids	Terpene glycosides	406464	392923	399921	224657	262432	259481
6.27_857.4905m/z	Stachybotramide	86.9	C25H35NO5	6.27245	-6.1393	857.49	neg	2M-H	10477748	ZHECNBLIOXZXBL-TUJJLKMMSA-N	C[C@@H]1CC[C@@H]2[C@@]([C@@]13CC4=C(C=C5C(=C4O3)CN(C5=O)CCO)O)(CC[C@H](C2(C)C)O)C	3.2		Organoheterocyclic compounds	Isoindoles and derivatives	Isoindolines	54089.2	52624.6	51996.5	55291	48212.4	53844.9
8.45_915.5319m/z	Notoginsenoside Fe	86.9	C47H80O17	8.44757	-0.430879	915.532	neg	M-H									34374.1	27546.7	30892.5	25295.6	21255	29980.2
5.25_197.0454m/z	Syringic acid	86.6	C9H10O5	5.2484	-0.565867	197.045	neg	M-H	10742	JMSVCTWVEWCHDZ-UHFFFAOYSA-N	COC1=CC(=CC(=C1O)OC)C(=O)O	1	C10833	Benzenoids	Benzene and substituted derivatives	Benzoic acids and derivatives	46751.2	46719.5	50759.4	60726.6	63959	65054.6
10.15_195.1024m/z	2-Adamantanone	86.4	C10H14O	10.1488	-1.7939	195.102	neg	M+FA-H	64151	IYKFYARMMIESOX-UHFFFAOYSA-N	C1C2CC3CC1CC(C2)C3=O	1.8		Organic oxygen compounds	Organooxygen compounds	Carbonyl compounds	19611.8	19563.8	18881.9	15592.9	14938.5	17726.4
6.40_835.4618m/z	Mogroside II A2	86.1	C42H72O14	6.39902	0.226012	835.462	neg	M+Cl									2.19806e+06	2.26547e+06	2.20899e+06	1.0466e+06	1.11462e+06	993316
10.06_331.1912m/z	14-Deoxy-12-hydroxyandrographolide	86.1	C20H30O5	10.0593	-0.798998	331.191	neg	M-H2O-H	11631693	LMOGEODVJJLYGW-UQZPWQSVSA-N	C[C@@]12CC[C@H]([C@@]([C@H]1CC[C@@H]([C@H]2CCC3=CCOC3=O)CO)(C)CO)O	2.8		Lipids and lipid-like molecules	Prenol lipids	Terpene lactones	38209.3	42498.2	35561.8	23978	26754.3	22636
1.10_390.1401m/z	Linustatin	86	C16H27NO11	1.1014	-1.10556	390.14	neg	M-H2O-H	119301	FERSMFQBWVBKQK-CXTTVELOSA-N	CC(C)(C#N)O[C@H]1[C@@H]([C@H]([C@@H]([C@H](O1)CO[C@H]2[C@@H]([C@H]([C@@H]([C@H](O2)CO)O)O)O)O)O)O	-3.8	C08333	Organic oxygen compounds	Organooxygen compounds	Carbohydrates and carbohydrate conjugates	178611	212101	187289	212932	199874	189168
2.86_391.1233m/z	Aucubin	85.7	C15H22O9	2.85708	-3.78171	391.123	neg	M+FA-H	91458	RJWJHRPNHPHBRN-FKVJWERZSA-N	C1=CO[C@H]([C@H]2[C@@H]1[C@@H](C=C2CO)O)O[C@H]3[C@@H]([C@H]([C@@H]([C@H](O3)CO)O)O)O	-3	C09771	Lipids and lipid-like molecules	Prenol lipids	Terpene glycosides	75913.1	75088.8	80199.1	87838.7	80131.2	87847.6
13.73_421.2026m/z	Samarcandin	85.4	C24H32O5	13.7309	7.47282	421.203	neg	M+Na-2H									36808.8	36471.9	32149.4	121052	11510.6	71861.3
7.56_541.2653m/z	Andropanoside	85.1	C26H40O9	7.5557	-0.370616	541.265	neg	M+FA-H	44575270	MEEPUSVTMHGIPC-MVGASCEISA-N	C[C@@]12CC[C@H]([C@@]([C@H]1CCC(=C)[C@H]2CCC3=CCOC3=O)(C)CO[C@H]4[C@@H]([C@H]([C@@H]([C@H](O4)CO)O)O)O)O	1.3		Lipids and lipid-like molecules	Prenol lipids	Terpene glycosides	147897	145373	162699	143325	127895	158867
7.91_638.4395n	Ginsenoside F1	85.1	C36H62O9	7.90562	0.129429	673.409	neg	M+Cl, M+FA-H, M-H	9809542	XNGXWSFSJIQMNC-FIYORUNESA-N	CC(=CCC[C@@](C)([C@H]1CC[C@@]2([C@@H]1[C@@H](C[C@H]3[C@]2(C[C@@H]([C@@H]4[C@@]3(CC[C@@H](C4(C)C)O)C)O)C)O)C)O[C@H]5[C@@H]([C@H]([C@@H]([C@H](O5)CO)O)O)O)C	4.3	C20780	Lipids and lipid-like molecules	Prenol lipids	Terpene glycosides	6.91651e+06	7.06642e+06	6.93128e+06	2.90155e+06	3.18938e+06	3.00092e+06
7.59_561.2914m/z	mogroside IV	85	C54H92O24	7.59147	-0.490842	561.291	neg	M-2H									132322	143847	136071	149299	159492	136325
10.28_407.1868m/z	Stachartin B	84.8	C23H30O5	10.2776	7.29094	407.187	neg	M+Na-2H									234048	211634	209745	125747	25483.7	109374
2.98_421.1350m/z	Euphroside	84.8	C16H24O10	2.97872	-0.383019	421.135	neg	M+FA-H	14589173	HDUJICSWDUDSBC-PGELYSMJSA-N	C[C@@]1(CC[C@]2([C@@H]1[C@@H](OC=C2C=O)O[C@H]3[C@@H]([C@H]([C@@H]([C@H](O3)CO)O)O)O)O)O	-2.6		Lipids and lipid-like molecules	Prenol lipids	Terpene glycosides	26690.8	26933.8	25707	29092.2	29135.8	25508.5
5.52_371.0980m/z	Monotropein	84.8	C16H22O11	5.52362	-0.903092	371.098	neg	M-H2O-H	73466	HPWWQPXTUDMRBI-NJPMDSMTSA-N	C1=C[C@@]([C@@H]2[C@H]1C(=CO[C@H]2O[C@H]3[C@@H]([C@H]([C@@H]([C@H](O3)CO)O)O)O)C(=O)O)(CO)O	-3.1	C09788	Lipids and lipid-like molecules	Prenol lipids	Terpene glycosides	452161	491794	460224	506387	447563	456243
8.96_893.4880m/z	Asperosaponin V	84.7	C47H76O17	8.95852	-2.68645	893.488	neg	M-H2O-H									234714	215197	211886	140782	160839	212982
1.24_115.0036m/z	Maleic acid	84.2	C4H4O4	1.24472	-0.822587	115.004	neg	M-H	444266	VZCYOOQTPOCHFL-UPHRSURJSA-N	C(=C\C(=O)O)\C(=O)O	-0.3	C01384	Organic acids and derivatives	Carboxylic acids and derivatives	Dicarboxylic acids and derivatives	264676	240850	266450	256593	259900	247485
8.68_221.0814m/z	Ethyl ferulate	84.2	C12H14O4	8.68392	-2.556	221.081	neg	M-H	736681	ATJVZXXHKSYELS-FNORWQNLSA-N	CCOC(=O)/C=C/C1=CC(=C(C=C1)O)OC	2.2		Phenylpropanoids and polyketides	Cinnamic acids and derivatives	Hydroxycinnamic acids and derivatives	25015.5	28366.9	24089.2	21690	20579.5	20407.7
8.56_191.0348m/z	coumarin	83.7	C9H6O2	8.55592	-0.922105	191.035	neg	M+FA-H	323	ZYGHJZDHTFUPRJ-UHFFFAOYSA-N	C1=CC=C2C(=C1)C=CC(=O)O2	1.4	C05851	Phenylpropanoids and polyketides	Coumarins and derivatives		5083.67	4619.93	5218.73	4213.19	5550.43	4414.94
1.38_267.0731m/z	Inosine	83.7	C10H12N4O5	1.37598	-1.3221	267.073	neg	M-H	135398641	UGQMRVRMYYASKQ-KQYNXXCUSA-N	C1=NC2=C(C(=O)N1)N=CN2[C@H]3[C@@H]([C@@H]([C@H](O3)CO)O)O	-1.3	C00294	Nucleosides, nucleotides, and analogues	Purine nucleosides		173854	153377	152325	281800	312745	278518
4.16_404.1319n	Deacetyl asperulosidic acid methyl ester	83.2	C17H24O11	4.16378	-0.00362441	449.13	neg	M+Na-2H, M+FA-H									490998	503431	542794	557201	594931	569016
11.46_377.2305m/z	Vitexilactone	82.7	C22H34O5	11.4571	-7.48328	377.231	neg	M-H	21636178	FBWWXAGANVJTLU-HEXLTJKYSA-N	C[C@@H]1C[C@H]([C@@H]2[C@@]([C@]1(CCC3=CC(=O)OC3)O)(CCCC2(C)C)C)OC(=O)C	3.8		Lipids and lipid-like molecules	Prenol lipids	Terpene lactones	70803.4	51797.8	73102	81734	73023.8	78804.7
9.64_331.1913m/z	(4->2)-Abeo-16-hydroxycleroda-2,13-dien-15,16-olide-3-al	82.6	C20H28O4	9.63957	-0.43969	331.191	neg	M-H	15984088	NZIQEPLIKSMSRT-XLBPYVILSA-N	C[C@@H]1CC[C@@]2([C@@H]([C@@]1(C)CCC3=CC(=O)OC3O)CC(=C2C)C=O)C	3.2		Lipids and lipid-like molecules	Prenol lipids	Terpene lactones	4559.6	5598.56	5119.66	2784.48	3606.6	3928.69
10.24_813.5007m/z	Gynosaponin I	82.5	C42H72O12	10.2419	0.112753	813.501	neg	M+FA-H									183071	155968	184601	77546.3	98214.9	97431.1
6.88_307.1184m/z	Helenalin A	82.5	C15H18O4	6.87957	-1.24479	307.118	neg	M+FA-H	23205	ZVLOPMNVFLSSAA-XEPQRQSNSA-N	C[C@@H]1C[C@@H]2[C@H]([C@@H]([C@]3([C@H]1C=CC3=O)C)O)C(=C)C(=O)O2	1.4	C09473	Lipids and lipid-like molecules	Prenol lipids	Terpene lactones	55346.6	59717.4	53487.9	60180.7	62602.7	75834.1
3.77_204.0897n	D-Tryptophan	82.3	C11H12N2O2	3.77335	-0.893346	203.082	neg	M-H, 2M-H, M+Na-2H	9060	QIVBCDIJIAJPQS-SECBINFHSA-N	C1=CC=C2C(=C1)C(=CN2)C[C@H](C(=O)O)N	-1.1	C00525	Organoheterocyclic compounds	Indoles and derivatives	Indolyl carboxylic acids and derivatives	1.02171e+06	1.07476e+06	1.00033e+06	1.39823e+06	1.27532e+06	1.29334e+06
4.78_170.5811n	Phellodendrine chloride	82.1		4.77642	-0.00807975	340.155	neg	2M-H, 2M+Hac-H									184677	169972	202252	246369	171559	186821
8.28_441.1761m/z	Lobetyolin	82	C20H28O8	8.28358	-1.24001	441.176	neg	M+FA-H	53486204	MMMUDYVKKPDZHS-UPPVCQNNSA-N	C/C=C/C#CC#CC(C(/C=C/CCCO)O[C@H]1[C@@H]([C@H]([C@@H]([C@H](O1)CO)O)O)O)O	-0.6		Lipids and lipid-like molecules	Fatty Acyls	Fatty acyl glycosides	71333.9	65364	70700.1	49873.8	55257	49478.1
9.55_375.1794m/z	15-Deoxypulic acid	81.9	C20H26O4	9.55145	-5.91902	375.179	neg	M+FA-H	38362192	ONFWNHLCKGVKGW-YXELQZNGSA-N	C[C@@H]1CCC(=C)/C(=C\C=C/C[C@@]1(C)CCC2=CCOC2=O)/C(=O)O	4.6		Organoheterocyclic compounds	Dihydrofurans	Furanones	96101.9	82345.9	86186.1	104530	103246	119343
6.79_711.4326m/z	3,29-Dibenzoyl Rarounitriol	81.6	C44H58O5	6.78753	8.99338	711.433	neg	M+FA-H	11556558	ZRKGVMOZKMBTHF-DUVCPVCPSA-N	C[C@]12CC[C@@](C[C@H]1[C@@]3(CCC4=C([C@]3(CC2)C)[C@H](C[C@@H]5[C@@]4(CC[C@H](C5(C)C)OC(=O)C6=CC=CC=C6)C)O)C)(C)COC(=O)C7=CC=CC=C7	10.4		Benzenoids	Benzene and substituted derivatives	Benzoic acids and derivatives	77924.6	77751.6	76326.2	67206.4	66357.5	71053.8
12.77_421.2026m/z	Lucidone B	81.4	C24H32O5	12.7685	7.50631	421.203	neg	M+Na-2H	14109411	AJULRUMEMZKBQI-UHFFFAOYSA-N	CC(=O)C1CC(=O)C2(C1(CC(=O)C3=C2C(CC4C3(CCC(=O)C4(C)C)C)O)C)C	0.9		Lipids and lipid-like molecules	Steroids and steroid derivatives	Oxosteroids	162793	152261	149271	181070	224781	228942
0.76_146.0457m/z	L-glutamic acid	81.3	C5H9NO4	0.7646	-1.27327	146.046	neg	M-H	33032	WHUUTDBJXJRKMK-VKHMYHEASA-N	C(CC(=O)O)[C@@H](C(=O)O)N	-3.7	C00025	Organic acids and derivatives	Carboxylic acids and derivatives	Amino acids, peptides, and analogues	8031.1	9038.91	5884.19	21386.4	24390.4	21108.7
6.25_517.1923m/z	Eugenol rutinoside	81.2	C22H32O11	6.25455	-0.877863	517.192	neg	M+FA-H	15101911	KNUPPNGCEAQRSV-XCPHWCDESA-N	C[C@H]1[C@@H]([C@H]([C@H]([C@@H](O1)OC[C@@H]2[C@H]([C@@H]([C@H]([C@@H](O2)OC3=C(C=C(C=C3)CC=C)OC)O)O)O)O)O)O	-0.8		Organic oxygen compounds	Organooxygen compounds	Carbohydrates and carbohydrate conjugates	3.03097e+06	2.78949e+06	2.96909e+06	2.62277e+06	2.59413e+06	2.60705e+06
7.54_531.2808m/z	Gaudichaudioside C	81.2	C25H42O9	7.53872	-0.673303	531.281	neg	M+FA-H	137955107	ODUBMYSXJWMARF-GRQBZJNFSA-N	C/C(=C\CO)/CCC1=C(C[C@@H](C2[C@@]1(C[C@H](C[C@]2(C)CO)O)C)O[C@H]3[C@@H]([C@H]([C@H](CO3)O)O)O)CO	-1.1		Lipids and lipid-like molecules	Prenol lipids	Diterpenoids	341244	323833	349484	309905	282425	311261
8.32_766.4506n	Bacopaside V	80.2	C41H66O13	8.31918	0.378253	765.443	neg	M-H, M+Cl									102474	109038	92622.6	72541.9	100620	94842.1
11.38_621.4375m/z	Daucosterol	80.1	C35H60O6	11.3788	0.602937	621.438	neg	M+FA-H									17016.9	8767.29	7932.09	3384.62	11746	5473.58
11.99_439.1403m/z	Eupalinolide O	79.8	C22H26O8	11.9861	6.96864	439.14	neg	M+Na-2H									78477.4	80124.7	89151.3	95764.3	79676.7	117662
1.54_585.2036m/z	Maytansinol	79.6	C28H37ClN2O8	1.54408	8.98707	585.204	neg	M+Na-2H	9915934	QWPXBEHQFHACTK-RZKXNLMUSA-N	C[C@@H]1[C@@H]2C[C@]([C@@H](/C=C/C=C(/CC3=CC(=C(C(=C3)OC)Cl)N(C(=O)C[C@@H]([C@]4([C@H]1O4)C)O)C)\C)OC)(NC(=O)O2)O	1.5		Phenylpropanoids and polyketides	Macrolactams		121922	145083	119068	34320.6	23810	8080.56
13.32_359.2200m/z	9alpha-Hydroxydarutigenol	79.4	C20H34O4	13.3227	-0.988134	359.22	neg	M+Na-2H									37444.2	33356.6	38528.1	44487.9	67954.9	55056.3
1.28_629.1929m/z	2'-O-Benzoylpaeoniflorin	78.6	C30H32O12	1.27608	9.0854	629.193	neg	M+FA-H									478107	500525	494691	536933	603327	588197
5.70_684.2631n	(+)-Lariciresinol 4'-O-beta-D-Glucopyranosyl-(1->3)-beta-D-glucopyranoside	78.6	C32H44O16	5.70477	0.180117	683.256	neg	M-H, M+Cl	154828658	ASBUJZATOUFOJD-NCIRKIHRSA-N	COC1=C(C=CC(=C1)C[C@H]2CO[C@@H]([C@H]2CO)C3=CC(=C(C=C3)O[C@H]4[C@@H]([C@H]([C@@H]([C@H](O4)CO[C@H]5[C@@H]([C@H]([C@@H]([C@H](O5)CO)O)O)O)O)O)O)OC)O	-1.6					230781	204497	187350	250666	269936	231968
9.39_780.4635n	Saikosaponin B1	78.5	C42H68O13	9.38815	-3.1597	761.446	neg	M-H2O-H, M-H					C08976				814550	953447	867514	455427	607406	488732
1.17_478.1677m/z	Tirandamycin B	78.4	C22H27NO8	1.16557	-9.68546	478.168	neg	M+FA-H									271900	271630	263861	247988	237434	260937
1.05_192.0268n	Citrate	77.6	C6H8O7	1.0476	-0.955453	191.02	neg	M-H2O-H, M-H	31348	KRKNYBCHXYNGOX-UHFFFAOYSA-K	C(C(=O)[O-])C(CC(=O)[O-])(C(=O)[O-])O	0.2	C00158	Organic acids and derivatives	Carboxylic acids and derivatives	Tricarboxylic acids and derivatives	1.13925e+06	1.31773e+06	1.1232e+06	1.58444e+06	1.43811e+06	1.417e+06
4.87_387.1296m/z	Geniposide	77.2	C17H24O10	4.86877	-0.0840092	387.13	neg	M-H	107848	IBFYXTRXDNAPMM-BVTMAQQCSA-N	COC(=O)C1=CO[C@H]([C@H]2[C@@H]1CC=C2CO)O[C@H]3[C@@H]([C@H]([C@@H]([C@H](O3)CO)O)O)O	-2.3	C09781	Lipids and lipid-like molecules	Prenol lipids	Terpene glycosides	23247.3	22202	22835	26931.1	23758.7	27574.2
6.07_445.0774m/z	Baicalin	77.2	C21H18O11	6.0736	-0.612967	445.077	neg	M-H	64982	IKIIZLYTISPENI-ZFORQUDYSA-N	C1=CC=C(C=C1)C2=CC(=O)C3=C(C(=C(C=C3O2)O[C@H]4[C@@H]([C@H]([C@@H]([C@H](O4)C(=O)O)O)O)O)O)O	1.1	C10025	Phenylpropanoids and polyketides	Flavonoids	Flavonoid glycosides	1080.94	739.405	696.441	4522.02	6488.89	5964.43
1.47_188.0927m/z	Proline betaine	77.1	C7H13NO2	1.4744	-1.15325	188.093	neg	M+FA-H	115244	CMUNUTVVOOHQPW-LURJTMIESA-N	C[N+]1(CCC[C@H]1C(=O)[O-])C	1	C10172	Organic acids and derivatives	Carboxylic acids and derivatives	Amino acids, peptides, and analogues	255490	247287	267666	293404	278957	248732
0.58_485.0484m/z	Vincetoxicoside B	76.6	C21H20O11	0.579433	-1.60312	485.048	neg	M+K-2H									124672	133847	162374	182035	112244	118588
4.26_442.1349m/z	4-(2-Nitroethyl)phenyl primeveroside	76.3	C19H27NO12	4.25793	-1.26208	442.135	neg	M-H2O-H	75110958	ZHVLPKFAODFQST-UHFFFAOYSA-N	C1C(C(C(C(O1)OCC2C(C(C(C(O2)OC3=CC=C(C=C3)CC[N+](=O)[O-])O)O)O)O)O)O	-2.3		Organic oxygen compounds	Organooxygen compounds	Carbohydrates and carbohydrate conjugates	28651.2	30423.4	35340.6	35028	27592	25564.1
6.62_580.2862m/z	Priverosaponin B 22-acetate	76.3	C56H90O25	6.62043	8.54284	580.286	neg	M-2H									53762.7	53248.9	39941.5	20028.1	23579.5	30665.5
6.51_529.2651m/z	Aburatubolactam A	76.1	C30H40N2O5	6.51085	-6.46497	529.265	neg	M+Na-2H	132350823	RYVUSTXQTVYINS-CKZXNOOWSA-N	CC[C@@H]1C[C@@H]2C[C@H]3/C=C\C=C\C(=O)NCC[C@@H]([C@H]4C(=O)/C(=C(/C=C/C=C/C[C@H]3[C@@H]2[C@H]1C)\O)/C(=O)N4C)O	5		Phenylpropanoids and polyketides	Macrolactams		529266	524440	534055	466623	463548	513024
1.18_243.0622m/z	Uridine	75.8	C9H12N2O6	1.18093	-0.349825	243.062	neg	M-H	6029	DRTQHJPVMGBUCF-XVFCMESISA-N	C1=CN(C(=O)NC1=O)[C@H]2[C@@H]([C@@H]([C@H](O2)CO)O)O	-2	C00299	Nucleosides, nucleotides, and analogues	Pyrimidine nucleosides		500197	532682	505574	819585	713909	663705
8.39_169.0868m/z	Azelaic acid	75.6	C9H16O4	8.39195	-0.958908	169.087	neg	M-H2O-H	2266	BDJRBEYXGGNYIS-UHFFFAOYSA-N	C(CCCC(=O)O)CCCC(=O)O	1.6	C08261	Lipids and lipid-like molecules	Fatty Acyls	Fatty acids and conjugates	34239	34948.6	33782.2	33573.3	35665.2	35809.9
6.25_301.0714m/z	isoliquiritigenin	75.4	C15H12O4	6.25455	-1.4217	301.071	neg	M+FA-H	638278	DXDRHHKMWQZJHT-FPYGCLRLSA-N	C1=CC(=CC=C1/C=C/C(=O)C2=C(C=C(C=C2)O)O)O	3.2	C08650	Phenylpropanoids and polyketides	Linear 1,3-diarylpropanoids	Chalcones and dihydrochalcones	26820.5	25468.9	26993.5	22356.9	22300.9	22642.8
3.90_465.1161m/z	Regaloside F	75.3	C19H26O11	3.89685	-1.78139	465.116	neg	M+Cl	14284479	ZGENOXMVMATRDW-FSTLHUPISA-N	COC1=C(C=CC(=C1)/C=C/C(=O)OC[C@H](CO[C@H]2[C@@H]([C@H]([C@@H]([C@H](O2)CO)O)O)O)O)O	-1.1		Lipids and lipid-like molecules	Glycerolipids	Glycosylglycerols	32541.6	29468.4	26593.4	8352.83	8767.85	10195.4
6.86_177.0555m/z	4-Methoxycinnamic acid	75.2	C10H10O3	6.86038	-1.03229	177.056	neg	M-H	699414	AFDXODALSZRGIH-QPJJXVBHSA-N	COC1=CC=C(C=C1)/C=C/C(=O)O	1.8	C01494	Phenylpropanoids and polyketides	Cinnamic acids and derivatives	Cinnamic acids	24595.1	25051.6	23803.7	24610.6	24146	26381.6
6.71_303.0870m/z	5-O-Cinnamoylquinic acid	75	C16H18O7	6.71112	-1.1594	303.087	neg	M-H2O-H	162642276	WTMHIVNZOSRKJU-MUMPLMHTSA-N	C1[C@@H]([C@H]([C@H](C[C@@]1(C(=O)O)O)OC(=O)/C=C/C2=CC=CC=C2)O)O	0.3		Organic oxygen compounds	Organooxygen compounds	Alcohols and polyols	21171.1	25367	20323.4	22105.8	23113.4	23426.8
11.16_534.2810m/z	Stachartin D	75	C30H43NO6	11.1577	-5.20995	534.281	neg	M+Na-2H	134715095	IYKHWMJVYVKPCL-BJCNONKPSA-N	C[C@@H]1CC[C@@H]2[C@@]([C@@]13CC4=C(C=C5C(=C4O3)CN(C5=O)C(CC(C)C)C(=O)OC)O)(CC[C@H](C2(C)C)O)C	5.6		Organic acids and derivatives	Carboxylic acids and derivatives	Amino acids, peptides, and analogues	160116	149738	124274	85274.1	122310	95199.3
5.65_385.1139m/z	6-Epiharpagide	74.9	C15H24O10	5.64957	6.15469	385.114	neg	M+Na-2H	21604821	XUWSHXDEJOOIND-VOAFIZDZSA-N	C[C@@]1(C[C@@H]([C@]2([C@@H]1[C@@H](OC=C2)O[C@H]3[C@@H]([C@H]([C@@H]([C@H](O3)CO)O)O)O)O)O)O	-3.3		Lipids and lipid-like molecules	Prenol lipids	Terpene glycosides	30419.9	27537.8	26898.8	23740.8	22069.5	23765.5
2.02_389.1086m/z	Annphenone	74.9	C15H20O9	2.01695	-1.03137	389.109	neg	M+FA-H	15929152	DNMNFEFVHVMPES-TVKJYDDYSA-N	CC(=O)C1=C(C=C(C=C1OC)O[C@H]2[C@@H]([C@H]([C@@H]([C@H](O2)CO)O)O)O)O	-0.6		Organic oxygen compounds	Organooxygen compounds	Carbohydrates and carbohydrate conjugates	48394.9	52264.7	52211.7	59250.6	72018.6	73009.2
14.26_347.1505m/z	Diacetoxyscirpenol	74.7	C19H26O7	14.2587	1.25581	347.15	neg	M-H2O-H	15571694	AUGQEEXBDZWUJY-NMAPUUFXSA-N	CC1=C[C@@H]2[C@](CC1)([C@]3([C@@H]([C@H]([C@H]([C@@]34CO4)O2)O)OC(=O)C)C)COC(=O)C	0.2	C09662	Lipids and lipid-like molecules	Prenol lipids	Sesquiterpenoids	132186	137042	133860	390107	208760	286581
8.25_371.1131m/z	Fibraurin	74.6	C20H20O7	8.24637	-1.52365	371.113	neg	M-H	21626387	XUFRUKAPNGPYSR-TZGNGTQESA-N	C[C@@]12CC=C3C(=O)O[C@H](C[C@]3([C@@H]1[C@H]4[C@H]5[C@@H]([C@@]2(C(=O)O4)O)O5)C)C6=COC=C6	1.4		Organoheterocyclic compounds	Naphthopyrans		29965.3	31627.4	32748.2	33199.6	36622.8	37518.2
4.63_375.1279m/z	Ethyl rutinoside	74.4	C14H26O10	4.63087	1.72143	375.128	neg	M+Na-2H	129317260	JHWGIVYORFJYGB-UHFFFAOYSA-N	CCOC1C(C(C(C(O1)COC2C(C(C(C(O2)C)O)O)O)O)O)O	-3.3		Organic oxygen compounds	Organooxygen compounds	Carbohydrates and carbohydrate conjugates	119651	116548	127141	133327	136871	148167
4.65_485.2237m/z	Felluntanine B	74.3	C27H28N4O2	4.64987	9.76482	485.224	neg	M+FA-H									928607	882730	901437	998674	1.30281e+06	1.2069e+06
6.42_609.3125m/z	Ajacine	74.3	C34H48N2O9	6.41817	-9.00921	609.312	neg	M-H2O-H									395792	366934	397498	320972	353008	325580
6.73_278.1150n	Lecocarpinolide H	74.1	C15H18O5	6.72983	-1.48149	277.108	neg	M-H, M+Na-2H	24094150	CVISOHZWXIVDFN-SYHQWPJTSA-N	C=C1[C@@H]2[C@@H](C/C(=C\CC/C(=C/[C@H]2OC1=O)/CO)/C=O)O	-0.1		Lipids and lipid-like molecules	Prenol lipids	Terpene lactones	117727	133290	128410	131315	129052	138555
7.19_957.5039m/z	Otophylloside B	74	C49H78O16	7.19147	5.92844	957.504	neg	M+Cl									71226.9	83119.3	92406.7	90061.5	85059.4	74103.7
8.48_355.1184m/z	Chavibetol	73.9	C20H22O7	8.48355	-0.936909	355.118	neg	M-H2O-H	596375	NPBVQXIMTZKSBA-UHFFFAOYSA-N	COC1=C(C=C(C=C1)CC=C)O	2		Benzenoids	Phenols	Methoxyphenols	21705.1	18697.3	21632	20375.3	22242.7	19828.6
5.00_505.1922m/z	Apiosylrhododendrin	73.4	C21H32O11	5.00122	-1.03933	505.192	neg	M+FA-H	46889078	QJVVGCSWIOLQDG-KSJXXNTBSA-N	C[C@H](CCC1=CC=C(C=C1)O)O[C@H]2[C@@H]([C@H]([C@@H]([C@H](O2)CO[C@H]3[C@H]([C@@](CO3)(CO)O)O)O)O)O	-1.4		Lipids and lipid-like molecules	Fatty Acyls	Fatty acyl glycosides	30646.3	32809.2	31787.3	40099.1	43424	40724.7
5.36_149.0243m/z	3,4-Dihydroxyphenylacetic acid	73.4	C8H8O4	5.36108	-0.809478	149.024	neg	M-H2O-H	547	CFFZDZCDUFSOFZ-UHFFFAOYSA-N	C1=CC(=C(C=C1CC(=O)O)O)O	0.5	C01161	Benzenoids	Phenols	Benzenediols	13150.1	12598.8	14006	13392.4	14470.1	14994
7.70_225.1131m/z	Lonfuranacid A	73.4	C12H20O5	7.70243	-0.541818	225.113	neg	M-H2O-H	146116229	VJTMWYOARXNAKD-NXEZZACHSA-N	C1[C@H]([C@H](OC1=O)CCCCCCCC(=O)O)O	1.5		Lipids and lipid-like molecules	Fatty Acyls	Fatty acids and conjugates	46630.1	47080.4	43124.3	46116.4	48007.1	46285.5
0.83_347.0746m/z	Primeverose	73.1	C11H20O10	0.826983	-1.57404	347.075	neg	M+Cl	5460006	XOPPYWGGTZVUFP-DLWPFLMGSA-N	C1[C@H]([C@@H]([C@H]([C@@H](O1)OC[C@H]([C@H]([C@@H]([C@H](C=O)O)O)O)O)O)O)O	-5	C08245	Organic oxygen compounds	Organooxygen compounds	Carbohydrates and carbohydrate conjugates	464386	488917	452162	784275	761518	702458
10.49_955.4905m/z	Amaranthussaponin I	73.1	C48H76O19	10.4869	-0.329065	955.49	neg	M-H									68601.3	60606.5	63909.8	41519.4	28409.8	51995.2
1.39_150.0419m/z	Guanine	73	C5H5N5O	1.39403	-1.26877	150.042	neg	M-H	135398634	UYTPUPDQBNUYGX-UHFFFAOYSA-N	C1=NC2=C(N1)C(=O)NC(=N2)N	-1.1	C00242	Organoheterocyclic compounds	Imidazopyrimidines	Purines and purine derivatives	38723.1	35947.9	35466.2	42855.8	44934	40944.6
13.95_281.2481m/z	trans-Vaccenic acid	72.9	C18H34O2	13.9474	-1.92801	281.248	neg	M-H	5281127	UWHZIFQPPBDJPM-BQYQJAHWSA-N	CCCCCC/C=C/CCCCCCCCCC(=O)O	6.5	C08367	Lipids and lipid-like molecules	Fatty Acyls	Fatty acids and conjugates	388498	376344	387443	471856	250035	339313
10.88_763.4637m/z	Saikosaponin E	72.8	C42H68O12	10.881	-0.146685	763.464	neg	M-H									28328.2	16236.3	26895.3	9198.25	12520.9	14332.1
9.30_772.4631n	Anemarrhenasaponin Ia	72.5	C40H68O14	9.2964	2.84086	793.438	neg	M+Na-2H, M+Cl	101672279	ZNTKLBZCLHHWHW-WPUQNTDPSA-N	C[C@H]1[C@H]2[C@H]([C@@H]([C@@H]3[C@@]2(CC[C@H]4[C@H]3CC[C@H]5[C@@]4(CC[C@@H](C5)O[C@H]6[C@@H]([C@H]([C@H]([C@H](O6)CO)O)O)O[C@H]7[C@@H]([C@H]([C@@H]([C@H](O7)CO)O)O)O)C)C)O)OC1(CCC(C)C)O	2.6		Lipids and lipid-like molecules	Steroids and steroid derivatives	Steroidal glycosides	186465	159840	170269	106383	107239	96928.6
0.78_215.0326m/z	Theobromine	72.5	C7H8N4O2	0.780533	-8.37965	215.033	neg	M+Cl	5429	YAPQBXQYLJRXSA-UHFFFAOYSA-N	CN1C=NC2=C1C(=O)NC(=O)N2C	-0.8	C07480	Organoheterocyclic compounds	Imidazopyrimidines	Purines and purine derivatives	1.25303e+07	1.29882e+07	1.25122e+07	2.43207e+07	2.05041e+07	2.11437e+07
0.75_154.0621m/z	L-HISTIDINE	72.4	C6H9N3O2	0.74925	-0.666298	154.062	neg	M-H	6274	HNDVDQJCIGZPNO-YFKPBYRVSA-N	C1=C(NC=N1)C[C@@H](C(=O)O)N	-3.2	C00135	Organic acids and derivatives	Carboxylic acids and derivatives	Amino acids, peptides, and analogues	14261.9	14079.4	13099.5	21218.7	14932.8	18044.7
1.09_405.1155m/z	Macrozamin	72.2	C13H24N2O11	1.08622	7.36936	405.116	neg	M+Na-2H					C08504				123603	165384	126663	157236	262373	301891
7.52_502.2574m/z	Glycocholic acid	71.9	C26H43NO6	7.51955	-0.627229	502.257	neg	M+K-2H	10140	RFDAIACWWDREDC-FRVQLJSFSA-N	C[C@H](CCC(=O)NCC(=O)O)[C@H]1CC[C@@H]2[C@@]1([C@H](C[C@H]3[C@H]2[C@@H](C[C@H]4[C@@]3(CC[C@H](C4)O)C)O)O)C	2.9	C01921	Lipids and lipid-like molecules	Steroids and steroid derivatives	Bile acids, alcohols and derivatives	393061	375566	439581	366334	372972	445279
6.95_275.0922m/z	Goniodiol 8-acetate	71.9	C15H16O5	6.9534	-1.0101	275.092	neg	M-H	10945698	VWWLVBSOTCIVHI-VHDGCEQUSA-N	CC(=O)O[C@H](C1=CC=CC=C1)[C@H]([C@H]2CC=CC(=O)O2)O	1.5		Benzenoids	Benzene and substituted derivatives	Benzyloxycarbonyls	30261	32065.2	28080.4	21941.6	26830.4	25591.1
4.59_525.1608m/z	Tecomelloside	71.8	C24H30O13	4.59127	-0.991241	525.161	neg	M-H	45371554	JPLOCWOFCUFHBG-XXZKOEBFSA-N	COC1=C(C=C(C=C1)C(=O)OC2[C@H]3[C@](O3)(C4C2C=COC4O[C@H]5[C@@H]([C@H]([C@@H]([C@H](O5)CO)O)O)O)CO)OC	-1		Phenylpropanoids and polyketides	Tannins	Hydrolyzable tannins	145931	123077	142402	144067	140177	146471
4.83_465.2340m/z	Qingyangshengenin A	71.8	C49H72O17	4.83218	5.93809	465.234	neg	M-2H									138685	132690	147716	194015	180415	164032
8.28_573.2912m/z	Capsianoside V methyl ester	71.7	C27H44O10	8.28358	-0.78102	573.291	neg	M+FA-H	154812511	ZVUKZMWLRYNENB-RKJLFWSHSA-N	C/C(=C\CC/C(=C/CC[C@@](C)(C=C)O[C@H]1[C@@H]([C@H]([C@@H]([C@H](O1)CO)O)O)O)/CO)/CC(/C=C(\C)/C(=O)OC)O	1.5		Lipids and lipid-like molecules	Prenol lipids	Terpene glycosides	313247	310603	329806	251549	261596	280581
1.06_282.0840m/z	Guanosine	71.7	C10H13N5O5	1.06107	-1.5597	282.084	neg	M-H	135398635	NYHBQMYGNKIUIF-UUOKFMHZSA-N	C1=NC2=C(N1[C@H]3[C@@H]([C@@H]([C@H](O3)CO)O)O)N=C(NC2=O)N	-1.9	C00387	Nucleosides, nucleotides, and analogues	Purine nucleosides		305085	324591	283522	508388	442825	402064
7.47_887.5005m/z	8,10-Dihydroxy-3-longipinen-5-one, diangeloyl	71.7	C25H34O5	7.46587	6.52684	887.501	neg	2M+Hac-H									29815.6	35450.1	31644.8	11348.2	6436.8	5124.42
5.91_589.2861m/z	9-Deacetyltaxinine E	71.1	C35H44O9	5.90782	8.95715	589.286	neg	M-H2O-H	10507927	MNKBCBWUAFDXSP-JVJUJCKXSA-N	CC1=C2[C@H]([C@@H]([C@@]3(CC[C@@H](C(=C)[C@H]3[C@@H]([C@@H](C2(C)C)C[C@@H]1OC(=O)C)OC(=O)C)OC(=O)/C=C/C4=CC=CC=C4)C)O)OC(=O)C	4.1		Lipids and lipid-like molecules	Prenol lipids	Diterpenoids	149570	139369	138792	157276	148302	160152
14.80_589.2755m/z	Fumigacin, Helvolic acid	71.1	C33H44O8	14.8004	-4.88829	589.276	neg	M+Na-2H	133126450	MDFZYGLOIJNNRM-GTZCQVCISA-N	C[C@@H]1[C@H]2[C@H](C(=O)[C@@]3([C@@H]([C@@]2(C=CC1=O)C)CC[C@H]\4[C@]3(C[C@H](/C4=C(/CCC=C(C)C)\C(=O)O)OC(=O)C)C)C)OC(=O)C	5.1		Lipids and lipid-like molecules	Steroids and steroid derivatives	Steroid esters	29853	23781.3	30958.2	10951.9	0	0
10.39_249.1491m/z	7-Hydroxy--costic acid	71	C15H22O3	10.3889	-1.97792	249.149	neg	M-H	23757244	WQMBCGHXXVLQTE-CFVMTHIKSA-N	C[C@]12CCCC(=C)[C@@H]1C[C@@](CC2)(C(=C)C(=O)O)O	3		Lipids and lipid-like molecules	Prenol lipids	Sesquiterpenoids	8471.26	7443.56	8360.61	5116.41	5005.63	6091.43
5.05_263.0923m/z	Eupatoriochromene	71	C13H14O3	5.05227	-0.985789	263.092	neg	M+FA-H	100768	SVUVYHFYZBCYRF-UHFFFAOYSA-N	CC(=O)C1=C(C=C2C(=C1)C=CC(O2)(C)C)O	2.7	C09006	Organoheterocyclic compounds	Benzopyrans	1-benzopyrans	25562.9	26963.2	28062.3	27212.2	22353.7	25337
7.91_475.3788m/z	Gentiside B	70.8	C30H52O4	7.90562	-1.02972	475.379	neg	M-H									36695.9	50072.3	48536.9	29460.9	34404.9	34353.4
5.27_337.0927m/z	3-O-Coumaroylquinic acid	70.7	C16H18O8	5.26708	-0.646008	337.093	neg	M-H	9945785	BMRSEYFENKXDIS-QHAYPTCMSA-N	C1[C@H]([C@@H]([C@@H](C[C@]1(C(=O)O)O)OC(=O)/C=C/C2=CC=C(C=C2)O)O)O	-0.1		Organic oxygen compounds	Organooxygen compounds	Alcohols and polyols	659771	626281	699044	857703	885028	871576
5.04_681.2615m/z	N2,N2-Dimethylguanosine	70.2	C12H17N5O5	5.03605	2.683	681.261	neg	2M+Hac-H	135501639	RSPURTUNRHNVGF-IOSLPCCCSA-N	CN(C)C1=NC2=C(C(=O)N1)N=CN2[C@H]3[C@@H]([C@@H]([C@H](O3)CO)O)O	-1.3		Nucleosides, nucleotides, and analogues	Purine nucleosides		120114	119954	120560	129236	185173	148117
7.03_592.3093n	2,7-Dideacetoxytaxinine J	70.2	C35H44O8	7.02823	9.6763	591.302	neg	M-H, M+Na-2H									1.19305e+06	1.1149e+06	1.2051e+06	1.04087e+06	1.02399e+06	1.12727e+06
14.31_379.1555m/z	5-Hydroxy-1,7-bis(4-hydroxyphenyl)heptan-3-yl acetate	70.2	C21H26O5	14.3122	7.97118	379.156	neg	M+Na-2H	76143976	FMFLPOLVWWPIPP-UHFFFAOYSA-N	CC(=O)OC(CCC1=CC=C(C=C1)O)CC(CCC2=CC=C(C=C2)O)O	3.8		Phenylpropanoids and polyketides	Diarylheptanoids	Linear diarylheptanoids	34260.5	33808.1	38228.6	151131	67889.6	98117.9
1.12_180.0664m/z	L-Tyrosine	70.1	C9H11NO3	1.11523	-1.39387	180.066	neg	M-H	6057	OUYCCCASQSFEME-QMMMGPOBSA-N	C1=CC(=CC=C1C[C@@H](C(=O)O)N)O	-2.3	C00082	Organic acids and derivatives	Carboxylic acids and derivatives	Amino acids, peptides, and analogues	110413	112423	106629	221093	172843	159247
11.54_681.4583m/z	(Z)-1-Methyl-2-(undec-6-enyl)quinolin-4(1H)-one	70.1	C21H29NO	11.5393	-8.69347	681.458	neg	2M+Hac-H									167307	149338	145134	139803	136217	176498
7.34_273.0768m/z	resveratrol	70	C14H12O3	7.3373	-0.32207	273.077	neg	M+FA-H	445154	LUKBXSAWLPMMSZ-OWOJBTEDSA-N	C1=CC(=CC=C1/C=C/C2=CC(=CC(=C2)O)O)O	3.1	C03582	Phenylpropanoids and polyketides	Stilbenes		6250.85	6166.04	6363.7	4885.71	4910.53	6824.71
5.23_538.2048n	8beta-(2-Hydroxy-2-methyl-3-oxobutyryloxy)glucozaluzanin C	69.9	C26H34O12	5.2307	-0.33745	537.198	neg	M-H, M+Cl	131863733	ZFRBQIGYWHKJRW-UHFFFAOYSA-N	CC(=O)C(C)(C(=O)OC1CC(=C)C2CC(C(=C)C2C3C1C(=C)C(=O)O3)OC4C(C(C(C(O4)CO)O)O)O)O	-1.2		Lipids and lipid-like molecules	Prenol lipids	Terpene lactones	68394.1	68152.8	82308.5	88149.7	85093.5	80420.9
11.01_357.1372m/z	Alnusonol	69.5	C19H20O4	11.014	9.10152	357.137	neg	M+FA-H	14009033	XVHOPVJSRBYOKK-UHFFFAOYSA-N	C1CC2=CC(=C(C=C2)O)C3=C(C=CC(=C3)CCC(=O)CC1O)O	2.6		Phenylpropanoids and polyketides	Diarylheptanoids	Cyclic diarylheptanoids	0	0	0	6664.9	10578.8	9538.54
6.00_392.1468n	Meliasendanin D	69.5	C20H24O8	5.99822	-0.833336	391.14	neg	M-H, M+Na-2H	26208563	APJXMEVQVACVMD-KNEBKQPDSA-N	COC1=CC(=CC2=C1O[C@@H]([C@H]2CO)C3=CC(=C(C=C3)O)OC)[C@@H]([C@H](CO)O)O	0		Phenylpropanoids and polyketides	2-arylbenzofuran flavonoids		271956	260535	263610	287403	264707	283897
1.05_339.0928m/z	Lactobionic acid	69.5	C12H22O12	1.0476	-1.26378	339.093	neg	M-H2O-H	7314	JYTUSYBCFIZPBE-AMTLMPIISA-N	C([C@@H]1[C@@H]([C@@H]([C@H]([C@@H](O1)O[C@H]([C@@H](CO)O)[C@@H]([C@H](C(=O)O)O)O)O)O)O)O	-5		Lipids and lipid-like molecules	Fatty Acyls	Fatty acyl glycosides	1.67298e+07	1.84093e+07	1.47878e+07	2.42437e+07	1.87583e+07	2.10549e+07
7.91_697.4530m/z	Confluentin	69.1	C22H30O2	7.90562	8.69683	697.453	neg	2M+FA-H									4.72205e+07	4.79551e+07	4.59421e+07	3.29452e+07	3.78884e+07	3.48935e+07
5.12_177.0192m/z	Esculetin	69.1	C9H6O4	5.12485	-0.803205	177.019	neg	M-H	5281416	ILEDWLMCKZNDJK-UHFFFAOYSA-N	C1=CC(=O)OC2=CC(=C(C=C21)O)O	1.2	C09263	Phenylpropanoids and polyketides	Coumarins and derivatives	Hydroxycoumarins	23319.9	22426.3	23823.7	18718.4	16380.6	18218.6
0.83_533.1717m/z	6-O-trans-p-Coumaroylshanzhiside methyl ester	69.1	C26H32O13	0.826983	9.54634	533.172	neg	M-H2O-H	91895356	ZGUUHRZMAAUFHL-OKHNFGPGSA-N	C[C@@]1(C[C@H]([C@H]2[C@@H]1[C@@H](OC=C2C(=O)OC)O[C@H]3[C@@H]([C@H]([C@@H]([C@H](O3)CO)O)O)O)OC(=O)/C=C/C4=CC=C(C=C4)O)O	-0.3		Lipids and lipid-like molecules	Prenol lipids	Terpene glycosides	1.14098e+06	1.31849e+06	1.15995e+06	1.77524e+06	2.19442e+06	1.75271e+06
6.18_421.2076m/z	Cyclocerberidol	68.8	C9H16O4	6.18163	-0.728289	421.208	neg	2M+FA-H	14466834	ZTVGFVPGILCAPR-UHFFFAOYSA-N	C1CC2(C(C1CO2)(CO)O)CCO	-1.3		Organoheterocyclic compounds	Oxanes		62408.2	59133.7	67415	48867.5	47760.2	50589
14.02_335.2201m/z	Eucamalol	68.7	C10H16O2	14.0159	-8.09651	335.22	neg	2M-H	12426239	ZPACRXLIAKZISA-UHFFFAOYSA-N	CC(C)C1CCC(=CC1O)C=O	1.4		Lipids and lipid-like molecules	Prenol lipids	Monoterpenoids	49666	50562.7	42129.5	111710	42816.4	92170
4.63_511.1588m/z	Kanokoside A	68.7	C21H32O12	4.63087	-0.0280139	511.159	neg	M+Cl	10457683	CHSDMOZSQFIUGK-MZHNZBIYSA-N	CC(C)CC(=O)O[C@H]1[C@H]2[C@H]([C@H]3[C@@H]([C@]2(CO)O)O3)C(=CO1)CO[C@H]4[C@@H]([C@H]([C@@H]([C@H](O4)CO)O)O)O	-2.7	C17428	Organic oxygen compounds	Organooxygen compounds	Carbohydrates and carbohydrate conjugates	45644.7	44481.6	30680.3	15007.8	14971	11202.8
2.09_593.1718m/z	Sibiricose A1	68.4	C23H32O15	2.08632	-0.903288	593.172	neg	M+FA-H	6326016	DJBWDHVUJCXYBH-IBVGEFGBSA-N	COC1=CC(=CC(=C1O)OC)/C=C/C(=O)OC[C@@H]2[C@H]([C@@H]([C@H]([C@H](O2)O[C@]3([C@H]([C@@H]([C@H](O3)CO)O)O)CO)O)O)O	-2		Phenylpropanoids and polyketides	Cinnamic acids and derivatives	Hydroxycinnamic acids and derivatives	58409.2	58324.4	61865.3	60724.1	71562.1	66583.2
1.03_147.0297m/z	Ribonolactone	68.3	C5H8O5	1.03247	-1.01146	147.03	neg	M-H	111064	CUOKHACJLGPRHD-BXXZVTAOSA-N	C([C@@H]1[C@H]([C@H](C(=O)O1)O)O)O	-1.4		Organic oxygen compounds	Organooxygen compounds	Carbohydrates and carbohydrate conjugates	546969	562425	585727	843345	708611	767756
14.39_595.2888m/z	Lysofungin	68.3	C27H49O12P	14.3874	-0.169177	595.289	neg	M-H	45359145	SAHCQBPGXQFTRA-ZOEHVZSMSA-N	CCCCC/C=C\C/C=C\CCCCCCCC(=O)OC[C@@H](COP(=O)(O)OC1[C@@H]([C@H](C([C@H]([C@H]1O)O)O)O)O)O	1.8		Lipids and lipid-like molecules	Glycerophospholipids	Glycerophosphoinositols	390536	350670	427466	850749	1.30871e+06	1.04644e+06
8.21_245.0805m/z	3',4'-dihydro-3'-hydroxy-Xanthyletin	68	C14H14O4	8.2093	-5.81548	245.081	neg	M-H	600671	BGXFQDFSVDZUIW-UHFFFAOYSA-N	CC1(C(CC2=C(O1)C=C3C(=C2)C=CC(=O)O3)O)C	1.9		Phenylpropanoids and polyketides	Coumarins and derivatives	Pyranocoumarins	47623.7	45749.2	47226.9	40621.9	48117.4	40733.4
7.96_861.5197m/z	Aspergillin PZ	67.9	C24H35NO4	7.95785	-9.13133	861.52	neg	2M+Hac-H	101194877	AQZDMONQDXTWHN-XLFKICHRSA-N	C[C@H]1[C@H]2[C@@H](NC(=O)[C@@]23[C@H](C=C1C)[C@@H]4[C@H](CC3=O)[C@H]5[C@@H](CC[C@@]4(O5)C)O)CC(C)C	2.4		Alkaloids and derivatives	Cytochalasans	Aspochalasins	71772.6	64633.7	83522.9	55966.5	70026.3	67725.7
5.98_403.1582m/z	Anonamine	67.8	C19H28NO7+	5.97922	-7.97177	403.158	neg	M+Na-2H	6441178	SFTHPGHXDNRVHD-FLRXXRQUSA-N	C[C@@H]1C/C(=C\CO)/C(=O)O[C@@H]2CC[N+]3([C@@]2(C(=CC3)COC(=O)[C@]1(C)O)O)C	-0.9		Alkaloids and derivatives			99871.9	89193.1	88291.6	89238.3	74742	82647.1
5.69_581.2236m/z	Tinophylloloside	67.7	C27H36O11	5.68762	-0.745449	581.224	neg	M+FA-H	15694364	MQTGQGFLTYWGDL-HMAXOINASA-N	C[C@@]12CC[C@@H]3C(=O)O[C@@H](C[C@]3([C@@H]1C[C@H](C=C2C(=O)OC)O[C@H]4[C@@H]([C@H]([C@@H]([C@H](O4)CO)O)O)O)C)C5=COC=C5	1.1		Lipids and lipid-like molecules	Prenol lipids	Terpene glycosides	116284	106752	98778.3	134191	125601	122854
6.67_403.1029m/z	Cassiaside	67.6	C20H20O9	6.67445	-1.33443	403.103	neg	M-H	164146	SBVZTBIAKFTNIJ-CZNQJBLBSA-N	CC1=CC(=O)C2=C(O1)C=C3C=CC=C(C3=C2O)O[C@H]4[C@@H]([C@H]([C@@H]([C@H](O4)CO)O)O)O	1.2	C17674	Organoheterocyclic compounds	Naphthopyrans	Naphthopyranones	9901.02	10971.2	9086.17	9092.57	8689.8	9197.89
6.09_341.1390m/z	Eupalinilide B	67.6	C20H24O6	6.09152	-1.36427	341.139	neg	M-H2O-H	11245337	HCGYMFPNEDDKQY-LSOVPSQHSA-N	C/C(=C\CO)/C(=O)O[C@@H]1CC(=C)[C@@H]2C=C[C@@]([C@@H]2[C@@H]3[C@@H]1C(=C)C(=O)O3)(C)O	1.3		Lipids and lipid-like molecules	Prenol lipids	Terpene lactones	16774	20055.8	15786.3	17117.5	18486.3	16522.3
4.42_412.1363m/z	Pseurotin A	67.4	C22H25NO8	4.42248	-8.91681	412.136	neg	M-H2O-H	9845622	SLYDIPAXCVVRNY-UOWMTANKSA-N	CC/C=C\[C@@H]([C@@H](C1=C(C(=O)[C@@]2(O1)[C@H]([C@@](NC2=O)(C(=O)C3=CC=CC=C3)OC)O)C)O)O	0.5		Organic oxygen compounds	Organooxygen compounds	Carbonyl compounds	9391.79	14881.7	27928.2	21630.7	17607.9	20922
0.84_191.0560m/z	Quinic acid	67	C7H12O6	0.8432	-0.747267	191.056	neg	M-H	6508	AAWZDTNXLSGCEK-LNVDRNJUSA-N	C1[C@H](C([C@@H](CC1(C(=O)O)O)O)O)O	-2.4	C00296	Organic oxygen compounds	Organooxygen compounds	Alcohols and polyols	2.11189e+06	2.24155e+06	2.10253e+06	3.63833e+06	3.48937e+06	3.31082e+06
6.86_359.0769m/z	Irigenin	66.8	C18H16O8	6.86038	-0.858791	359.077	neg	M-H	5464170	TUGWPJJTQNLKCL-UHFFFAOYSA-N	COC1=CC(=CC(=C1OC)O)C2=COC3=C(C2=O)C(=C(C(=C3)O)OC)O	2.6	C17957	Phenylpropanoids and polyketides	Isoflavonoids	O-methylated isoflavonoids	45906	49714.3	42099.1	51561.5	57713.7	68285.7
1.97_375.1292m/z	2-(4-Hydroxy-3-methoxyphenyl)ethanol, 4'-Glucosid	66.7	C15H22O8	1.96538	-1.44135	375.129	neg	M+FA-H									51818.7	44510.2	35816.3	38502.4	39459.2	37154.4
5.51_511.3497m/z	Cyclo(Ile-Leu)	66.7	C12H22N2O2	5.50702	-0.915707	511.35	neg	2M+Hac-H	63103176	CCMDAWLYCNFDFN-UHFFFAOYSA-N	CCC(C)C1C(=O)NC(C(=O)N1)CC(C)C	2.1		Organic acids and derivatives	Carboxylic acids and derivatives	Amino acids, peptides, and analogues	826163	863151	884087	1.01125e+06	783154	821844
6.92_418.2563n	Pterodontoside E	66.6	C21H38O8	6.91627	-0.778994	417.249	neg	M-H2O-H, M-H	10764484	HICPZCMIUKUSGV-WGFRAJFSSA-N	C[C@]12CC[C@@H](CC1[C@@](CC[C@@H]2O)(C)O[C@H]3[C@@H]([C@H]([C@@H]([C@H](O3)CO)O)O)O)C(C)(C)O	0		Lipids and lipid-like molecules	Prenol lipids	Terpene glycosides	19815.1	17653.4	22071.7	19318.4	18502.6	17595.5
7.19_305.0978m/z	2-Phenylethyl b-D-glucopyranoside	66.6	C14H20O6	7.19147	-9.94703	305.098	neg	M+Na-2H	11289099	MLRIJUWUQTVDQE-RKQHYHRCSA-N	C1=CC=C(C=C1)CCO[C@H]2[C@@H]([C@H]([C@@H]([C@H](O2)CO)O)O)O	-0.2		Organic oxygen compounds	Organooxygen compounds	Carbohydrates and carbohydrate conjugates	5033.56	5782.17	7112.57	6695.78	6450.66	5678.33
8.59_693.4221m/z	Momordicoside K	66.6	C37H60O9	8.59125	0.32101	693.422	neg	M+FA-H	57330180	HPSVQEWDZSDXRG-ZMMZJDKESA-N	C[C@H](C/C=C/C(C)(C)OC)[C@H]1CC[C@@]2([C@@]1(CC[C@@]3([C@H]2[C@H](C=C4[C@H]3CC[C@@H](C4(C)C)O)O[C@H]5[C@@H]([C@H]([C@@H]([C@H](O5)CO)O)O)O)C=O)C)C	3.7		Lipids and lipid-like molecules	Steroids and steroid derivatives	Cucurbitacins	39208.5	32092.6	47386.1	32803.5	21987.6	26147.8
7.14_619.3152m/z	Ginsenoside Ra3	66.6	C59H100O27	7.13615	-0.243021	619.315	neg	M-2H									2.7708e+06	2.62059e+06	2.64159e+06	3.28078e+06	2.85882e+06	3.33222e+06
6.69_477.2702m/z	Virginiaebutanolide C	66.5	C11H20O4	6.6936	-0.628492	477.27	neg	2M+FA-H	40565489	ONFPUQOPHZOEKF-UTLUCORTSA-N	CCCCC[C@@H]([C@@H]1[C@@H](COC1=O)CO)O	1.7		Lipids and lipid-like molecules	Fatty Acyls	Fatty alcohols	116109	115219	109506	90532.6	94180.9	96934
4.83_354.0949n	Cryptochlorogenic acid	66.4	C16H18O9	4.83218	-0.613432	353.088	neg	M-H, M+Na-2H, M-2H	9798666	GYFFKZTYYAFCTR-AVXJPILUSA-N	C1[C@H](C([C@@H](CC1(C(=O)O)O)O)OC(=O)/C=C/C2=CC(=C(C=C2)O)O)O	-0.4		Organic oxygen compounds	Organooxygen compounds	Alcohols and polyols	523731	510663	549781	813680	931262	855768
0.92_589.1541m/z	Lamiidoside	66.3	C26H32O14	0.922967	0.354246	589.154	neg	M+Na-2H	23815404	NQXDDVZOWBZZHN-CRSYUQHVSA-N	C[C@@]1([C@H](C[C@]2([C@@H]1[C@@H](OC=C2C(=O)OC)O[C@H]3[C@@H]([C@H]([C@@H]([C@H](O3)CO)O)O)O)O)OC(=O)/C=C/C4=CC=C(C=C4)O)O	-0.8		Lipids and lipid-like molecules	Prenol lipids	Terpene glycosides	195973	286433	249884	261957	289262	263531
7.91_943.5254m/z	Bryoside	66.1	C48H80O18	7.90562	-1.85815	943.525	neg	M-H									323367	315872	287989	265394	287824	268303
1.02_281.0874m/z	1-Methylinosine	66	C11H14N4O5	1.01662	-6.15271	281.087	neg	M-H	65095	WJNGQIYEQLPJMN-IOSLPCCCSA-N	CN1C=NC2=C(C1=O)N=CN2[C@H]3[C@@H]([C@@H]([C@H](O3)CO)O)O	-1.1		Nucleosides, nucleotides, and analogues	Purine nucleosides		832784	875512	839081	1.29729e+06	1.22191e+06	1.19942e+06
8.72_277.0723m/z	Musellactone	66	C13H12O4	8.72	2.23834	277.072	neg	M+FA-H	131863283	YSIXDHZMGCCQOK-UHFFFAOYSA-N	COC1=C(C=C2C(=C1)CCC3C2=CC(=O)O3)O	1.4		Organoheterocyclic compounds	Naphthofurans		145346	135425	133275	124481	112495	116927
4.33_153.0192m/z	Gentisic acid	66	C7H6O4	4.3314	-0.599007	153.019	neg	M-H	3469	WXTMDXOMEHJXQO-UHFFFAOYSA-N	C1=CC(=C(C=C1O)C(=O)O)O	1.6	C00628	Benzenoids	Benzene and substituted derivatives	Benzoic acids and derivatives	66848.9	64166.7	66348.8	95528.3	143211	138875
1.97_113.0244m/z	2-C-Methyl-D-erythrono-1,4-lactone	65.8	C5H8O4	1.96538	-0.253582	113.024	neg	M-H2O-H	11126294	OHTGZAWPVDWARE-NQXXGFSBSA-N	C[C@]1([C@@H](COC1=O)O)O	-1.2		Organoheterocyclic compounds	Lactones	Gamma butyrolactones	475481	466046	463994	516922	536784	542891
6.92_875.5011m/z	ACETOXYVALERENIC ACID	65.8	C17H24O4	6.91627	6.78888	875.501	neg	3M-H									137189	142835	142390	105375	124011	132435
2.19_405.1035m/z	Erigeside C	65.7	C15H20O10	2.19023	-0.894859	405.104	neg	M+FA-H	14132346	CIYLTHWUJCCASO-APACUCGBSA-N	COC1=CC(=CC(=C1O)OC)C(=O)O[C@H]2[C@@H]([C@H]([C@@H]([C@H](O2)CO)O)O)O	-0.8		Phenylpropanoids and polyketides	Tannins	Hydrolyzable tannins	43940.9	43828.3	35594.3	36932.4	33172.7	35072
1.28_323.0980m/z	Securiterpenoside	65.6	C11H18O8	1.27608	-1.5021	323.098	neg	M+FA-H	5321222	QJALTHDWQWOLLT-ZBGLXGBJSA-N	C=C(CCO[C@H]1[C@@H]([C@H]([C@@H]([C@H](O1)CO)O)O)O)C(=O)O	-1.6		Lipids and lipid-like molecules	Saccharolipids		3.43311e+06	3.66102e+06	3.46898e+06	4.28825e+06	4.63064e+06	3.99017e+06
5.83_207.0297m/z	Umbelliferone	65.5	C9H6O3	5.83468	-1.35835	207.03	neg	M+FA-H	5281426	ORHBXUUXSCNDEV-UHFFFAOYSA-N	C1=CC(=CC2=C1C=CC(=O)O2)O	1.6	C09315	Phenylpropanoids and polyketides	Coumarins and derivatives	Hydroxycoumarins	14410.4	15441.4	14671.8	14076.1	16172.9	14771.8
2.26_501.1243m/z	Apiosylskimmin	65.5	C20H24O12	2.26193	-1.44915	501.124	neg	M+FA-H	14236613	SXPBJYHKMRWZNA-ZITSYKRSSA-N	C1[C@@]([C@H]([C@@H](O1)OC[C@@H]2[C@H]([C@@H]([C@H]([C@@H](O2)OC3=CC4=C(C=C3)C=CC(=O)O4)O)O)O)O)(CO)O	-2		Phenylpropanoids and polyketides	Coumarins and derivatives	Coumarin glycosides	17139.2	16505.5	22473.1	18923.2	22087.5	18559.2
3.08_167.0348m/z	Vanillic acid	65.4	C8H8O4	3.08273	-1.16863	167.035	neg	M-H	8468	WKOLLVMJNQIZCI-UHFFFAOYSA-N	COC1=C(C=CC(=C1)C(=O)O)O	1.4	C06672	Benzenoids	Benzene and substituted derivatives	Benzoic acids and derivatives	606903	594385	627376	620370	736433	742489
13.46_239.0594m/z	Clausine I	65.3	C14H10NO3	13.4569	2.42988	239.059	neg	M-H									26300.8	29019.2	34516.9	28985	44885.2	39972.9
7.85_604.3097m/z	Ginsenoside Ra2	65.3	C58H98O26	7.84993	-0.489829	604.31	neg	M-2H									3.20763e+06	2.75397e+06	2.50417e+06	2.35201e+06	3.5744e+06	3.2412e+06
4.11_415.1242m/z	Regaloside C	65.3	C18H24O11	4.11198	-0.85186	415.124	neg	M-H	14135348	DVLNCWXFKKSRQB-NSVVQGBUSA-N	C1=CC(=C(C=C1/C=C/C(=O)OC[C@H](CO[C@H]2[C@@H]([C@H]([C@@H]([C@H](O2)CO)O)O)O)O)O)O	-1.4		Lipids and lipid-like molecules	Glycerolipids	Glycosylglycerols	70492.8	76971.4	81027.1	89407.1	88275	83109.4
4.42_151.0399m/z	P-Anisic acid	65.3	C8H8O3	4.42248	-0.833209	151.04	neg	M-H									73703.8	71621.9	72390.8	121279	127531	126459
6.73_360.1200n	Excavatin M	65.3	C19H20O7	6.72983	-2.5102	359.113	neg	M-H, M+Na-2H	15871351	UMYAEKVHXDURJS-UHFFFAOYSA-N	CC1(CC(OC1=O)CC2(C(O2)COC3=CC4=C(C=C3)C=CC(=O)O4)C)O	1.8		Phenylpropanoids and polyketides	Coumarins and derivatives		20542.2	23013.6	18574	23130.3	24308.2	27926.6
4.92_368.1103n	5-O-Feruloylquinic acid	65.2	C17H20O9	4.9249	-1.04442	367.103	neg	M-H, M+Na-2H	9799386	RAGZUCNPTLULOL-KJJWLSQTSA-N	COC1=C(C=CC(=C1)/C=C/C(=O)O[C@@H]2C[C@@](C[C@H]([C@H]2O)O)(C(=O)O)O)O	-0.1	C02572	Organic oxygen compounds	Organooxygen compounds	Alcohols and polyols	270208	278051	246293	304840	335683	347182
5.85_631.2822m/z	Irinotecan	65.2	C33H38N4O6	5.85323	8.25568	631.282	neg	M+FA-H	60838	UWKQSNNFCGGAFS-XIFFEERXSA-N	CCC1=C2CN3C(=CC4=C(C3=O)COC(=O)[C@@]4(CC)O)C2=NC5=C1C=C(C=C5)OC(=O)N6CCC(CC6)N7CCCCC7	3	C16641	Alkaloids and derivatives	Camptothecins		74958.7	79049.1	73919	82665	81951.8	74117.1
4.20_467.1401m/z	3-O-Ethyl-L-ascorbic acid	65.1	C8H12O6	4.20223	-1.29636	467.14	neg	2M+Hac-H	150736	ZGSCRDSBTNQPMS-UJURSFKZSA-N	CCOC1=C(C(=O)O[C@@H]1[C@H](CO)O)O	-1.5	C18342	Organoheterocyclic compounds	Dihydrofurans	Furanones	139514	147864	146618	161124	165023	156879
7.24_543.2444m/z	Crotonionoside C	65	C24H42O12	7.24492	3.95107	543.244	neg	M+Na-2H	101784737	JRBOWEBYZVKAGB-GKVCMWFDSA-N	C[C@@H]1C[C@@H](CC([C@]1(/C=C/[C@@H](C)O)O)(C)C)O[C@H]2[C@@H]([C@H]([C@@H]([C@H](O2)CO)O)O)O[C@H]3[C@@H]([C@](CO3)(CO)O)O	-1.5		Lipids and lipid-like molecules	Prenol lipids	Terpene glycosides	12021.7	13563.9	14634.7	9768.51	9912.26	10667.8
0.88_471.1474m/z	Quassidine B	64.9	C27H22N4O3	0.8767	7.88317	471.147	neg	M+Na-2H									97758.9	105112	109058	138190	83646.2	98812.6
8.90_739.4289m/z	Timosaponin A-III	64.9	C39H64O13	8.90433	2.02271	739.429	neg	M-H	15953793	MMTWXUQMLQGAPC-YXOKLLKRSA-N	C[C@H]1CC[C@@]2([C@H]([C@H]3[C@@H](O2)C[C@@H]4[C@@]3(CC[C@H]5[C@H]4CC[C@H]6[C@@]5(CC[C@@H](C6)O[C@H]7[C@@H]([C@H]([C@H]([C@H](O7)CO)O)O)O[C@H]8[C@@H]([C@H]([C@@H]([C@H](O8)CO)O)O)O)C)C)C)OC1	3.3	C17075	Lipids and lipid-like molecules	Steroids and steroid derivatives	Steroidal glycosides	41081.9	30199.7	34138.5	22905.1	24692.4	25868.3
8.43_857.4899m/z	Spiradine F	64.7	C24H33NO4	8.42898	-7.34778	857.49	neg	2M+Hac-H									167643	157278	163143	64353.8	85921.8	82392.7
3.15_373.1136m/z	Geniposidic acid	64.7	C16H22O10	3.15498	-1.07146	373.114	neg	M-H	443354	ZJDOESGVOWAULF-OGJQONSISA-N	C1C=C([C@@H]2[C@H]1C(=CO[C@H]2O[C@H]3[C@@H]([C@H]([C@@H]([C@H](O3)CO)O)O)O)C(=O)O)CO	-2.7	C11673	Lipids and lipid-like molecules	Prenol lipids	Terpene glycosides	35973.4	35728.1	34858.5	33848.2	31682.3	24414
5.05_581.1875m/z	Nortracheloside	64.7	C26H32O12	5.05227	-0.217144	581.187	neg	M+FA-H	45482323	VXYKGOAXVHSLDD-PTHUBMCESA-N	COC1=C(C=CC(=C1)C[C@H]2COC(=O)[C@@]2(CC3=CC(=C(C=C3)O[C@H]4[C@@H]([C@H]([C@@H]([C@H](O4)CO)O)O)O)OC)O)O	0.7		Lignans, neolignans and related compounds	Lignan glycosides		54869.3	64247.3	68222.6	75054.7	86517.4	80857.9
3.37_479.1402m/z	10-Hydroxyoleoside dimethyl ester	64.6	C18H26O12	3.36742	-0.951131	479.14	neg	M+FA-H	11351007	ZJOVYMALVBUVMI-BPOHLUMASA-N	COC(=O)C[C@@H]\1C(=CO[C@H](/C1=C/CO)O[C@H]2[C@@H]([C@H]([C@@H]([C@H](O2)CO)O)O)O)C(=O)OC	-2.9		Lipids and lipid-like molecules	Prenol lipids	Terpene glycosides	24688.6	24508.9	21856.2	30236.5	31311	23481.7
5.60_341.0874m/z	1-O-Caffeoylglucose	64.4	C15H18O9	5.5951	-1.10121	341.087	neg	M-H	6124135	WQSDYZZEIBAPIN-DUXPYHPUSA-N	C1=CC(=C(C=C1/C=C/C(=O)OC2C(C(C(C(O2)CO)O)O)O)O)O	-0.6		Phenylpropanoids and polyketides	Cinnamic acids and derivatives	Hydroxycinnamic acids and derivatives	739567	750306	823586	588896	555101	620394
0.84_371.1193m/z	Rutinose	64.2	C12H22O10	0.8432	-0.494649	371.119	neg	M+FA-H					C08247				112866	116737	109326	122274	138950	157802
5.70_448.1243m/z	11-Methylforsythide	64.2	C17H23O11-	5.70477	5.02585	448.124	neg	M+FA-H	23928114	RLCWEUBIDIWNEA-JACXBSBZSA-N	COC(=O)C1=CO[C@H]([C@H]2[C@@H]1CC[C@@H]2C(=O)O)O[C@H]3[C@@H]([C@H]([C@@H]([C@H](O3)CO)O)O)O	-1.5		Lipids and lipid-like molecules	Prenol lipids	Terpene glycosides	19853.7	21101.6	19696.7	25957.4	27948.9	27244.7
7.08_483.1999m/z	Atractyloside A	64.2	C21H36O10	7.0816	-0.795513	483.2	neg	M+Cl	71307451	QNBLVYVBWDIWDM-BSLJOXIBSA-N	C[C@@]1([C@@H]2C[C@@H](CC[C@@]([C@H]2CC1=O)(CO)O)C(C)(C)O[C@H]3[C@@H]([C@H]([C@@H]([C@H](O3)CO)O)O)O)O	-2.2	C17858	Lipids and lipid-like molecules	Prenol lipids	Terpene glycosides	34691.3	28572.1	34333.3	8682.07	11755.2	7497.26
0.75_173.1042m/z	D-Arginine	64.1	C6H14N4O2	0.74925	-1.1825	173.104	neg	M-H	71070	ODKSFYDXXFIFQN-SCSAIBSYSA-N	C(C[C@H](C(=O)O)N)CN=C(N)N	-4.2	C00792	Organic acids and derivatives	Carboxylic acids and derivatives	Amino acids, peptides, and analogues	239033	241079	235919	404014	267251	296043
5.89_278.0764n	3-O-Debenzoylzeylenone	64	C14H14O6	5.89032	-9.45348	277.069	neg	M-H, M+Na-2H	122184806	ISGGRGRMTBVSEN-SCDSUCTJSA-N	C1=CC=C(C=C1)C(=O)OC[C@@]2([C@H]([C@@H](C=CC2=O)O)O)O	-0.4		Benzenoids	Benzene and substituted derivatives	Benzoic acids and derivatives	150939	165871	136914	192164	189476	199533
5.18_357.1188m/z	Sweroside	63.9	C16H22O9	5.1776	-0.818987	357.119	neg	M-H	161036	VSJGJMKGNMDJCI-ZASXJUAOSA-N	C=C[C@@H]1[C@@H]2CCOC(=O)C2=CO[C@H]1O[C@H]3[C@@H]([C@H]([C@@H]([C@H](O3)CO)O)O)O	-0.9	C17071	Organic oxygen compounds	Organooxygen compounds	Carbohydrates and carbohydrate conjugates	61154.3	50372.1	56134	54263.7	47541.5	57237.2
9.21_441.2490m/z	(-)-Hydroxydihydrobovolide	63.9	C11H18O3	9.20683	-1.09285	441.249	neg	2M+FA-H	328789	VJZWZDQDXPADSE-UHFFFAOYSA-N	CCCCCC1(C(=C(C(=O)O1)C)C)O	2.1		Organoheterocyclic compounds	Dihydrofurans	Furanones	33187.5	36442.5	35156.4	15394.8	15506.2	20405.4
5.21_207.0661m/z	Massarilactone B	63.6	C11H14O5	5.21263	-0.941001	207.066	neg	M-H2O-H	10105097	DXUWKSUWEMSKDA-MHLXCEJISA-N	C/C=C/[C@H]1[C@@H]([C@H](C2=C(O1)[C@@H](OC2=O)C)O)O	-0.5		Organoheterocyclic compounds	Dihydrofurans	Furanones	30875.9	30547	31848.6	24485.3	26859.2	27222.1
4.09_145.0505m/z	4-Pentenoic acid	63.5	C5H8O2	4.09388	-0.931996	145.051	neg	M+FA-H	61138	HVAMZGADVCBITI-UHFFFAOYSA-N	C=CCCC(=O)O	0.8		Lipids and lipid-like molecules	Fatty Acyls	Fatty acids and conjugates	62859.3	67191.9	68631.2	71612.2	73836.4	76631.3
7.50_1023.5120m/z	Eupteleasaponin XII	63.5	C52H82O21	7.5014	-4.79267	1023.51	neg	M-H2O-H									41043.2	40142.1	47419	67128.5	42088.6	49646.9
1.09_130.0508m/z	Methacrylamide	63.4	C4H7NO	1.08622	-2.24062	130.051	neg	M+FA-H	6595	FQPSGWSUVKBHSU-UHFFFAOYSA-N	CC(=C)C(=O)N	0.1		Organic acids and derivatives	Carboxylic acids and derivatives	Carboxylic acid derivatives	30009.8	31229.8	31310.9	48710.1	47373.3	46614.6
9.26_925.5135m/z	5,6-Dehydroginsenoside Rd	63.4	C48H80O18	9.25952	-3.29489	925.514	neg	M-H2O-H									66601.8	61966.3	65353.5	30224.5	32281	41327.5
7.06_151.0050m/z	2,4,6-Trihydroxybenzoic acid	63.3	C7H6O5	7.06337	8.01318	151.005	neg	M-H2O-H	66520	IBHWREHFNDMRPR-UHFFFAOYSA-N	C1=C(C=C(C(=C1O)C(=O)O)O)O	1.8		Benzenoids	Benzene and substituted derivatives	Benzoic acids and derivatives	25833.9	24410.7	29864.6	24816.1	23395.5	24531.4
7.03_353.1027m/z	Kigelinone	63.3	C19H16O4	7.02823	-1.1533	353.103	neg	M+FA-H	442752	CKCXAMWUYPZVFL-LURJTMIESA-N	C[C@@H](C1=CC2=C(O1)C(=O)C3=C(C2=O)C=CC=C3O)O	2	C10362	Organoheterocyclic compounds	Naphthofurans		8363.35	6424.06	7163.71	8415.72	8317.48	10562.2
10.06_413.1941m/z	Excisanin B	63.3	C22H32O6	10.0593	-1.27797	413.194	neg	M+Na-2H	367618	VAAUVQKKXHANPM-SASCPTOWSA-N	CC(=O)OC1CC2C3(C(CCC(C3CC(C24[C@@H](C1C(=C)C4=O)O)O)(C)C)O)C	1.5		Lipids and lipid-like molecules	Prenol lipids	Diterpenoids	14147.6	16010.3	16153.9	11174.5	9566.27	10044.4
7.12_841.4204m/z	Gymnemic acid I	63.2	C43H66O14	7.11927	7.12338	841.42	neg	M+Cl	11953919	VEFSVJGWJQPWFS-ZXKKMYOJSA-N	C/C=C(\C)/C(=O)O[C@H]1[C@@H]([C@@]2([C@H](C[C@@]3(C(=CC[C@H]4[C@]3(CC[C@@H]5[C@@]4(CC[C@@H]([C@@]5(C)CO)O[C@H]6[C@@H]([C@H]([C@@H]([C@H](O6)C(=O)O)O)O)O)C)C)[C@@H]2CC1(C)C)C)O)COC(=O)C)O	3.9	C08947	Lipids and lipid-like molecules	Prenol lipids	Terpene glycosides	19342.7	15372	22412.6	26670.6	13220.4	11033.9
4.85_181.0505m/z	Methyl vanillate	63.2	C9H10O4	4.84993	-0.537615	181.051	neg	M-H	19844	BVWTXUYLKBHMOX-UHFFFAOYSA-N	COC1=C(C=CC(=C1)C(=O)OC)O	1.8		Benzenoids	Benzene and substituted derivatives	Benzoic acids and derivatives	56632.3	56541.7	57636.1	55016.3	62502.3	60617.4
6.86_327.1234m/z	Isomagnolone	63.1	C18H18O3	6.86038	-1.37899	327.123	neg	M+FA-H	9993913	LVHHYWFCRQIOJG-UHFFFAOYSA-N	CCC(=O)C1=CC=C(C=C1)OC2=C(C=CC(=C2)CC=C)O	4.3		Benzenoids	Benzene and substituted derivatives	Diphenylethers	20213.2	20187.7	19896.3	20314.1	26022.2	28869.6
5.87_196.0733n	Paeonilactone B	63.1	C10H12O4	5.87277	-1.2496	195.066	neg	M+Na-2H, M+Cl, M-H	10375422	GFSTVWDPRTWASK-XSSZXYGBSA-N	C[C@@]1(C[C@@H]2[C@H](CC1=O)C(=C)C(=O)O2)O	0.1	C17455	Organoheterocyclic compounds	Benzofurans		1.03065e+06	1.11096e+06	1.01113e+06	1.32086e+06	1.35247e+06	1.39762e+06
5.12_403.1244m/z	Junipediol B 8-O-glucoside	63	C16H22O9	5.12485	-0.55009	403.124	neg	M+FA-H	24066894	YQZGDKAOATWZIG-YLHHEPAUSA-N	C1OC2=C(O1)C=C(C=C2)C(CO)CO[C@H]3[C@@H]([C@H]([C@@H]([C@H](O3)CO)O)O)O	-1.2		Organic oxygen compounds	Organooxygen compounds	Carbohydrates and carbohydrate conjugates	16058.5	24788.8	18200.2	32599.9	30218.3	27940.2
5.04_467.1326m/z	Benzyl gentiobioside	62.8	C19H28O11	5.03605	0.0346562	467.133	neg	M+Cl	6453389	LLEMMFPELBNINR-SKYGPZSASA-N	C1=CC=C(C=C1)CO[C@H]2[C@@H]([C@H]([C@@H]([C@H](O2)CO[C@H]3[C@@H]([C@H]([C@@H]([C@H](O3)CO)O)O)O)O)O)O	-2.8		Organic oxygen compounds	Organooxygen compounds	Carbohydrates and carbohydrate conjugates	14448.3	9666.45	14837.3	2107.13	5101.04	4185.17
8.87_259.0971m/z	8-Deoxylactucin	62.6	C15H16O4	8.86828	-2.00351	259.097	neg	M-H	442196	NIYXMGSLECQTQT-BPNCWPANSA-N	CC1=C2[C@@H]([C@@H]3[C@@H](CC1)C(=C)C(=O)O3)C(=CC2=O)CO	0.3	C09392	Organoheterocyclic compounds	Lactones	Gamma butyrolactones	15067.1	15467.5	14001	10802.9	12582	9122.17
7.17_311.0921m/z	trans-Dehydrocurvularin	62.6	C16H18O5	7.17337	6.93658	311.092	neg	M+Na-2H	6438143	AVIRMQMUBGNCKS-RWCYGVJQSA-N	C[C@H]1CCC/C=C/C(=O)C2=C(CC(=O)O1)C=C(C=C2O)O	3		Phenylpropanoids and polyketides	Macrolides and analogues		6975.51	8494.42	6881.85	7666.22	7947.29	6073.13
5.30_316.1156n	Cornoside	62.4	C14H20O8	5.30425	-0.583362	315.108	neg	M-H, M+Cl	11809239	VTVARPTUBCBNJX-UJPOAAIJSA-N	C1=CC(C=CC1=O)(CCO[C@H]2[C@@H]([C@H]([C@@H]([C@H](O2)CO)O)O)O)O	-2.1		Organic oxygen compounds	Organooxygen compounds	Carbohydrates and carbohydrate conjugates	173742	154989	146676	160039	140221	134907
1.41_465.1246m/z	Sesamoside	62.3	C17H24O12	1.41033	-0.891544	465.125	neg	M+FA-H	3082856	XZVXEPPPQBLGMQ-HISQCTEXSA-N	C[C@@]12[C@H]3[C@@H](OC=C([C@]3([C@@H]([C@@H]1O2)O)O)C(=O)OC)O[C@H]4[C@@H]([C@H]([C@@H]([C@H](O4)CO)O)O)O	-3.1		Organic oxygen compounds	Organooxygen compounds	Carbohydrates and carbohydrate conjugates	613790	616465	617208	647854	738262	688446
0.92_161.0454m/z	L-GLUCOSE	62.2	C6H12O6	0.922967	-0.90348	161.045	neg	M-H2O-H	10954115	GZCGUPFRVQAUEE-VANKVMQKSA-N	C([C@@H]([C@@H]([C@H]([C@@H](C=O)O)O)O)O)O	-2.9	C00031	Organic oxygen compounds	Organooxygen compounds	Carbohydrates and carbohydrate conjugates	1.37558e+06	1.41987e+06	1.3801e+06	2.0379e+06	1.69328e+06	1.68086e+06
5.76_419.1343m/z	6'-Hydroxy-3,4,2',3',4'-pentamethoxychalcone	62	C20H22O7	5.76032	-1.19547	419.134	neg	M+FA-H	13802644	YYGVWBCOVUSNQT-SOFGYWHQSA-N	COC1=C(C=C(C=C1)/C=C/C(=O)C2=C(C(=C(C=C2O)OC)OC)OC)OC	3.7		Phenylpropanoids and polyketides	Linear 1,3-diarylpropanoids	Chalcones and dihydrochalcones	31554.5	31616.2	28757.4	35059.6	37531.6	37940.8
5.91_301.0714m/z	Lucidone	62	C15H12O4	5.90782	-1.35456	301.071	neg	M+FA-H	11253859	ANPTXNYQLGJVRE-BQYQJAHWSA-N	COC1=CC(=O)C(=C1O)C(=O)/C=C/C2=CC=CC=C2	2.4		Phenylpropanoids and polyketides	Cinnamic acids and derivatives		17430.8	18416.7	17151.2	8935.92	7302.86	8050.76
6.02_521.2026m/z	(7R,8R)-Dihydrodehydrodiconiferyl alcohol 9-O-alpha-D-glucoside	62	C26H34O11	6.01665	-0.514224	521.203	neg	M-H									95906	96411.7	96355.7	100774	105538	110522
6.66_200.0927m/z	arecoline	61.9	C8H13NO2	6.6573	-1.14001	200.093	neg	M+FA-H	2230	HJJPJSXJAXAIPN-UHFFFAOYSA-N	CN1CCC=C(C1)C(=O)OC	0.3	C10129	Alkaloids and derivatives			37502.1	39137.2	35426.9	36273.8	38447.2	34804.1
5.93_369.0825m/z	Fraxin	61.7	C16H18O10	5.92555	-0.687012	369.082	neg	M-H	5273568	CRSFLLTWRCYNNX-QBNNUVSCSA-N	COC1=C(C(=C2C(=C1)C=CC(=O)O2)O[C@H]3[C@@H]([C@H]([C@@H]([C@H](O3)CO)O)O)O)O	-0.6	C09266	Phenylpropanoids and polyketides	Coumarins and derivatives	Coumarin glycosides	13210.3	12221.1	14450	9468.37	10355.3	10446.6
4.63_251.0559m/z	Eugenin	61.6	C11H10O4	4.63087	-1.23709	251.056	neg	M+FA-H	10189	SUTUBQHKZRNZRA-UHFFFAOYSA-N	CC1=CC(=O)C2=C(C=C(C=C2O1)OC)O	1.2	C20210	Organoheterocyclic compounds	Benzopyrans	1-benzopyrans	70357.5	71790.6	68635.2	57283.7	63729.1	65596.9
14.05_323.2198m/z	rac-Glycerol 1-myristate	61.5	C17H34O4	14.046	-1.94128	323.22	neg	M+Na-2H	79050	DCBSHORRWZKAKO-UHFFFAOYSA-N	CCCCCCCCCCCCCC(=O)OCC(CO)O	5.2		Lipids and lipid-like molecules	Glycerolipids	Monoradylglycerols	15945	13463.3	14349.2	21260.9	12753.9	22729
6.06_267.1599m/z	Polygonal	61.2	C14H22O2	6.05518	-1.37643	267.16	neg	M+FA-H									3568.23	4919.71	4709.93	12422.9	13371.6	14713.2
13.48_271.2276m/z	2-Hydroxypalmitic acid	61.1	C16H32O3	13.4848	-0.993435	271.228	neg	M-H	92836	JGHSBPIZNUXPLA-UHFFFAOYSA-N	CCCCCCCCCCCCCCC(C(=O)O)O	6.4		Lipids and lipid-like molecules	Fatty Acyls	Fatty acids and conjugates	51528.7	51517.7	50983.2	47601.1	59418.9	48025.3
8.23_269.0453m/z	baicalein	61	C15H10O5	8.22683	-1.04648	269.045	neg	M-H	5281605	FXNFHKRTJBSTCS-UHFFFAOYSA-N	C1=CC=C(C=C1)C2=CC(=O)C3=C(O2)C=C(C(=C3O)O)O	1.7	C10023	Phenylpropanoids and polyketides	Flavonoids	Flavones	6008.9	5582.97	6405.48	11859.8	18819.9	16946.9
5.87_341.1022m/z	Przewaquinone C	60.9	C18H16O4	5.87277	-2.74978	341.102	neg	M+FA-H	126071	JVRKHBLVECIWMZ-UHFFFAOYSA-N	CC1=COC2=C1C(=O)C(=O)C3=C2C=CC4=C3CCCC4(C)O	2.2		Lipids and lipid-like molecules	Prenol lipids	Diterpenoids	15459.1	16490.1	14060.1	20166.3	14406.1	13816.2
6.86_358.1411n	Columbin	60.9	C20H22O6	6.86038	-1.55317	339.123	neg	M-H2O-H, M-H	442015	AALLCALQGXXWNA-QJNFORGASA-N	C[C@@]12CC[C@H]3C(=O)O[C@@H](C[C@]3([C@@H]1[C@H]4C=C[C@@]2(C(=O)O4)O)C)C5=COC=C5	2.2	C09077	Organoheterocyclic compounds	Naphthopyrans		41668.4	45104.9	40540.8	48537.5	53204.5	63250.4
7.68_347.1861m/z	Pterisolic acid F	60.7	C20H30O6	7.6828	-0.841681	347.186	neg	M-H2O-H	53238562	DEXISWHCLDQHNE-XPDSNTSVSA-N	C[C@]1(CCC[C@@]2([C@@H]1CC[C@]34[C@]2(CC[C@H](C3)[C@@](C4=O)(CO)O)O)C)C(=O)O	1.5		Lipids and lipid-like molecules	Prenol lipids	Diterpenoids	6372.52	5021.6	6182.34	4606.79	5739.46	5665.75
9.95_459.1995m/z	Myrtucommulone B	60.7	C24H30O6	9.95117	-7.15025	459.199	neg	M+FA-H	9888014	AYAUOXWJIWVPSO-UHFFFAOYSA-N	CC(C)C1C2=C(C(=C(C=C2O)O)C(=O)C(C)C)OC3=C1C(=O)C(C(=O)C3(C)C)(C)C	5		Organoheterocyclic compounds	Benzopyrans	1-benzopyrans	14589.3	11903.1	12703.3	5553.06	7428.1	6727.34
6.15_783.3708m/z	Ilekudinchoside D	60.7	C41H62O12	6.14512	-2.56874	783.371	neg	M+K-2H	154812506	QTRIRAUZWBJZCA-OOAIVQSXSA-N	C[C@H]1[C@@H]([C@H]([C@H]([C@@H](O1)O[C@@H]2[C@H]([C@H](CO[C@H]2O[C@H]3CC[C@]4(C(C3(C)C)CC[C@@]5(C4C=CC6=C7[C@]([C@@]8(CC[C@@]7(CC[C@]65C)C(=O)O8)C)(C)O)C)C)O)O)O)O)O	2.4		Organoheterocyclic compounds	Naphthopyrans		52467.9	53404.5	82830.1	25350.5	44784.9	26818.8
6.25_458.1787n	Geoside	60.5	C21H30O11	6.25455	-0.266904	457.171	neg	M-H, M+Cl, M+FA-H	25087713	FSCNUJMKSQHQSY-KJYATZHYSA-N	COC1=C(C=CC(=C1)CC=C)O[C@H]2[C@@H]([C@H]([C@@H]([C@H](O2)CO[C@H]3[C@@H]([C@H]([C@H](CO3)O)O)O)O)O)O	-1.3		Organic oxygen compounds	Organooxygen compounds	Carbohydrates and carbohydrate conjugates	3.26764e+06	3.10173e+06	3.27825e+06	2.35048e+06	2.34885e+06	2.36109e+06
5.20_583.2030m/z	Rubricauloside	60.5	C27H38O15	5.19595	-0.449121	583.203	neg	M-H2O-H	196862	CKHYWBSGQWYTKJ-UHFFFAOYSA-N	CC(C)(C(CC1=C(C=C(C2=C1OC(=O)C=C2)OC)OC)O)OC3C(C(C(C(O3)COC4C(C(CO4)(CO)O)O)O)O)O	-1.9		Lipids and lipid-like molecules	Fatty Acyls	Fatty acyl glycosides	124099	115418	117456	136967	139165	152144
8.48_437.1213m/z	8-Acetoxypinoresinol	60.5	C22H24O8	8.48355	-1.2358	437.121	neg	M+Na-2H					C10544				13549.2	9576.96	12440.5	13681.8	11001.8	9169
1.15_132.0301m/z	L-aspartic acid	60.4	C4H7NO4	1.14817	-1.25671	132.03	neg	M-H	5960	CKLJMWTZIZZHCS-REOHCLBHSA-N	C([C@@H](C(=O)O)N)C(=O)O	-2.8	C00049	Organic acids and derivatives	Carboxylic acids and derivatives	Amino acids, peptides, and analogues	16961.4	18238.8	17667.5	9127.68	7265.4	6215.17
5.63_411.1293m/z	Loganin (Meliatin	60.2	C17H26O10	5.63213	5.31859	411.129	neg	M+Na-2H									13709	14926.9	15246.7	15079.4	11112.7	16147.4
6.40_469.2287m/z	17-{[(methylsulfonyl)oxy]methyl}androst-14-en-3-yl acetate	60.2	C23H36O5S	6.39902	5.04129	469.229	neg	M+FA-H									1.90326e+06	1.78452e+06	2.04753e+06	1.38017e+06	1.57905e+06	1.42372e+06
12.70_439.2073m/z	Hellebrigenol	60.2	C24H34O6	12.7015	-6.92797	439.207	neg	M+Na-2H									3495.21	7755.07	8116.03	8038.26	7347.6	12314.3
9.64_709.4170m/z	Aspafilioside A	60.1	C38H62O12	9.63957	0.207502	709.417	neg	M-H									23000.5	32491.2	24525.5	15695.6	21148	18598.7
9.07_473.1789m/z	Wedeliatrilolactone A	60.1	C23H32O9	9.06553	-0.969737	473.179	neg	M+Na-2H	15768244	KVHFFLLKCQPXDW-ZVSMCMQZSA-N	CC(C)C(=O)O[C@@H]1[C@@H]2[C@H]([C@H]([C@@]3([C@@H]1[C@](CC[C@H]3OC(=O)C)(C)O)C)OC(=O)C)OC(=O)C2=C	2.3		Lipids and lipid-like molecules	Prenol lipids	Terpene lactones	31585	24538.1	31883.8	23493.4	28817.6	22781.1
5.87_390.1311n	Populin	59.9	C20H22O8	5.87277	-0.8773	389.124	neg	M-H, M+Cl, M+Na-2H	92735	HHSKNLJWHGXWPK-BFMVXSJESA-N	C1=CC=C(C=C1)C(=O)OC[C@@H]2[C@H]([C@@H]([C@H]([C@@H](O2)OC3=CC=CC=C3CO)O)O)O	0.5	C10823	Organic oxygen compounds	Organooxygen compounds	Carbohydrates and carbohydrate conjugates	251979	257939	242779	289251	290791	286090
1.02_393.1035m/z	Shikimic Acid	59.8	C7H10O5	1.01662	-1.06262	393.103	neg	2M+FA-H	8742	JXOHGGNKMLTUBP-HSUXUTPPSA-N	C1[C@H]([C@@H]([C@@H](C=C1C(=O)O)O)O)O	-1.7	C00493	Organic oxygen compounds	Organooxygen compounds	Alcohols and polyols	2.0254e+06	2.26972e+06	2.04613e+06	2.93284e+06	2.64133e+06	2.70298e+06
7.05_176.0474n	7-Methoxycoumarin	59.8	C10H8O3	7.04533	0.287482	221.046	neg	M-H, M+FA-H	10748	LIIALPBMIOVAHH-UHFFFAOYSA-N	COC1=CC2=C(C=C1)C=CC(=O)O2	1.9	C09268	Phenylpropanoids and polyketides	Coumarins and derivatives		10753.2	8936.26	11063.5	6340.36	7737.89	7790.51
1.05_162.0526n	1,6-anhydro-b-D-Glucose	59.7	C6H10O5	1.0476	-1.59259	207.051	neg	M+FA-H, 3M-H, 2M+FA-H	2724705	TWNIBLMWSKIRAT-VFUOTHLCSA-N	C1[C@@H]2[C@H]([C@@H]([C@H]([C@H](O1)O2)O)O)O	-2.1		Organoheterocyclic compounds	Oxepanes		600081	645492	615098	850575	905624	944091
8.98_199.1338m/z	4-Carvomenthenol	59.6	C10H18O	8.97747	-1.22545	199.134	neg	M+FA-H	11230	WRYLYDPHFGVWKC-UHFFFAOYSA-N	CC1=CCC(CC1)(C(C)C)O	2.2		Lipids and lipid-like molecules	Prenol lipids	Monoterpenoids	240493	230333	261081	240890	212066	265475
7.06_276.1237m/z	Crobarbatine	59.6	C15H21NO5	7.06337	-1.61578	276.124	neg	M-H2O-H	102090418	GCZHGOLJMYRJHB-AGNJHWRGSA-N	C[C@H]1CC(=O)O[C@@H]2CCN3[C@@H]2C(=CC3)COC(=O)[C@]1(C)O	-0.1		Organoheterocyclic compounds	Pyrrolizines		10950.4	9995.33	10738.8	11606.2	10588.4	12127.9
2.07_420.1506m/z	Simmondsin	59.5	C16H25NO9	2.06835	-1.45385	420.151	neg	M+FA-H	6437384	KURSRHBVYUACKS-XGYNEUJOSA-N	CO[C@H]1C[C@H](/C(=C\C#N)/[C@@H]([C@H]1OC)O)O[C@H]2[C@@H]([C@H]([C@@H]([C@H](O2)CO)O)O)O	-3.3		Organic oxygen compounds	Organooxygen compounds	Carbohydrates and carbohydrate conjugates	223828	228131	242582	257348	273264	268762
6.22_655.2609m/z	2-(4-Hydroxy-3-methoxyphenyl)-7-methoxy-5-benzofuranpropanol	59.4	C19H20O5	6.21833	9.24746	655.261	neg	2M-H									38196	27949.1	34359.7	45104.7	47660.2	33306.8
2.80_435.1140m/z	alpha-D-Glucose pentaacetate	59.2	C16H22O11	2.80442	-0.956669	435.114	neg	M+FA-H	2723636	LPTITAGPBXDDGR-LJIZCISZSA-N	CC(=O)OC[C@@H]1[C@H]([C@@H]([C@H]([C@H](O1)OC(=O)C)OC(=O)C)OC(=O)C)OC(=O)C	0.6		Organic acids and derivatives	Carboxylic acids and derivatives	Pentacarboxylic acids and derivatives	221570	220194	231108	236556	247700	278955
5.80_492.2204n	Ryanodine	59.1	C25H34NO9	5.79877	-6.06766	491.213	neg	M-H, M+Cl	11317883	JJSYXNQGLHBRRK-SFEDZAPPSA-N	C[C@H]1CC[C@@]2([C@@]3(C[C@]4([C@@]5([C@]([C@H]([C@@]3([C@]5([C@]2([C@@H]1O)O4)O)O)OC(=O)C6=CC=CN6)(C(C)C)O)C)O)C)O	-0.5	C08705	Lipids and lipid-like molecules	Prenol lipids	Diterpenoids	122948	120922	137608	118817	120036	135658
1.05_247.0819m/z	Buergerinin B	59.1	C9H14O5	1.0476	-1.93613	247.082	neg	M+FA-H	91885076	FQOXWSFMKSXFDD-YGBUUZGLSA-N	C[C@@]1(C[C@H]([C@]2([C@@H]1COC(=O)C2)O)O)O	-1.6		Lipids and lipid-like molecules	Prenol lipids	Terpene lactones	176373	186628	158557	207013	162093	156226
9.62_430.1963n	Odonicin	59.1	C24H30O7	9.62113	-6.70387	475.194	neg	M-H, M+FA-H	14106499	VIZWMBLJPXPZSQ-CMJIRCKQSA-N	CC(=O)O[C@H]1[C@H]2[C@@]3(CO[C@]1([C@]45[C@H]3CC[C@H](C4)C(=C)[C@H]5OC(=O)C)O)C(=O)C=CC2(C)C	1.8		Lipids and lipid-like molecules	Prenol lipids	Diterpenoids	360383	304828	335397	243926	279823	232615
11.16_359.1472m/z	triptolide	59	C20H24O6	11.1577	-7.83775	359.147	neg	M-H	107985	DFBIRQPKNDILPW-CIVMWXNOSA-N	CC(C)[C@@]12[C@@H](O1)[C@H]3[C@@]4(O3)[C@]5(CCC6=C([C@@H]5C[C@H]7[C@]4([C@@H]2O)O7)COC6=O)C	0.2	C09204	Organoheterocyclic compounds	Oxepanes		23209.6	25468.6	21607.5	15113.6	22160.4	15932.9
5.63_225.0766m/z	8,9-Didehydro-7-hydroxydolichodial	58.9	C10H12O3	5.63213	-1.32874	225.077	neg	M+FA-H	3062370	HPPDWCXQOXACSB-SCZZXKLOSA-N	CC1=C([C@H](C[C@@H]1O)C(=C)C=O)C=O	-0.4		Lipids and lipid-like molecules	Prenol lipids	Monoterpenoids	15056.6	14201	16691.2	18052.7	18290.2	21065.3
5.89_524.2259n	Secoisolariciresinol monoglucoside	58.9	C26H36O11	5.89032	0.201547	523.219	neg	M-H, M+Cl	101138945	DRLPXFRWJUZTMG-DNABOVRESA-N	COC1=C(C=CC(=C1)C[C@@H](CO)[C@@H](CC2=CC(=C(C=C2)O)OC)CO[C@H]3[C@@H]([C@H]([C@@H]([C@H](O3)CO)O)O)O)O	0.9		Lignans, neolignans and related compounds	Lignan glycosides		133136	142799	120837	132277	121069	125154
0.83_90.0316n	Glyceraldehyde	58.9	C3H6O3	0.826983	-0.950032	179.056	neg	M+FA-H, 2M-H	751	MNQZXJOMYWMBOU-UHFFFAOYSA-N	C(C(C=O)O)O	-1.6	C02154	Organic oxygen compounds	Organooxygen compounds	Carbohydrates and carbohydrate conjugates	5.46274e+06	5.61982e+06	5.36953e+06	9.56471e+06	8.33781e+06	7.81816e+06
9.33_251.1650m/z	2-Pentadecenedioic acid	58.7	C15H26O4	9.3322	-1.00322	251.165	neg	M-H2O-H	12867460	JHVMNDBTBXOUQL-ZRDIBKRKSA-N	C(CCCCC/C=C/C(=O)O)CCCCCC(=O)O	4.7		Lipids and lipid-like molecules	Fatty Acyls	Fatty acids and conjugates	24580.6	26584.6	24372.1	22645.2	22157.1	23686.6
1.15_193.0715m/z	6-methyltetrahydro-2H-pyran-2,4,5-triol	58.5	C6H12O4	1.14817	-1.99793	193.071	neg	M+FA-H	6543736	FDWRIIDFYSUTDP-DPYQTVNSSA-N	C[C@@H]1[C@H]([C@H](C[C@H](O1)O)O)O	-1.1		Organic oxygen compounds	Organooxygen compounds	Carbohydrates and carbohydrate conjugates	18679.3	20533.4	22062.3	17062.8	7448.97	7493.33
1.86_320.0982m/z	Sarmentosin	58.3	C11H17NO7	1.85857	-1.90555	320.098	neg	M+FA-H	5281123	FWAYDNJCBHNWQD-JBWLPIRVSA-N	C(/C=C(/CO)\C#N)O[C@H]1[C@@H]([C@H]([C@@H]([C@H](O1)CO)O)O)O	-3.1	C08340	Lipids and lipid-like molecules	Fatty Acyls	Fatty acyl glycosides	18088.3	14521.8	15735.1	15921.3	11817.7	14833.7
11.16_277.1442m/z	De-O-methyllasiodiplodin	58.3	C16H22O4	11.1577	-1.26241	277.144	neg	M-H	14562695	NFEVFCAOVZCHBN-NSHDSACASA-N	C[C@H]1CCCCCCCC2=C(C(=CC(=C2)O)O)C(=O)O1	5		Phenylpropanoids and polyketides	Macrolides and analogues		55780.3	54039.1	53323.4	31147.7	61680.3	39415.7
3.55_236.0562m/z	3-Furfuryl 2-pyrrolecarboxylate	58.2	C10H9NO3	3.54593	-1.42524	236.056	neg	M+FA-H	189695	CSYQMTPUTVJNPT-UHFFFAOYSA-N	C1=CNC(=C1)C(=O)OCC2=COC=C2	1.5		Organoheterocyclic compounds	Pyrroles	Pyrrole carboxylic acids and derivatives	789077	785823	776606	956770	1.05793e+06	995499
6.33_713.4481m/z	Songorine	58.2	C22H31NO3	6.32617	-7.5672	713.448	neg	2M-H	71456946	CBOSLVQFGANWTL-DVPYZRQCSA-N	CCN1C[C@@]2(CC[C@@H]([C@@]34[C@@H]2C[C@@H]([C@H]31)[C@]56[C@H]4CC(=O)[C@H](C5)C(=C)[C@H]6O)O)C	1.1	C08707	Lipids and lipid-like molecules	Prenol lipids	Diterpenoids	448831	466993	431016	510211	506726	500848
5.30_487.1455m/z	Regaloside B	58.2	C20H26O11	5.30425	-0.567322	487.145	neg	M+FA-H	5459143	YQKQOLPNKNHLBO-KRJCNZRASA-N	CC(=O)OC[C@@H](COC(=O)/C=C/C1=CC=C(C=C1)O)OC2C(C(C(C(O2)CO)O)O)O	-0.5		Lipids and lipid-like molecules	Glycerolipids	Glycosylglycerols	30086.2	26823.8	23293.6	29007.4	23476.2	26253.1
4.98_709.3415m/z	K-Strophanthin-	58.2	C36H54O14	4.98172	-3.60905	709.342	neg	M-H					C16820				41916.4	44549.7	45233	42199.8	54599.6	48486.3
13.97_707.5465m/z	Labdanolic acid	58.1	C20H36O3	13.9731	-0.439754	707.546	neg	2M+Hac-H	11186394	KHCCSRVJJDOANA-RQOBALISSA-N	C[C@@H](CC[C@@H]1[C@]2(CCCC([C@@H]2CC[C@@]1(C)O)(C)C)C)CC(=O)O	5.2		Lipids and lipid-like molecules	Prenol lipids	Diterpenoids	28183.6	19847.5	28171	34562	10220.7	39007.8
0.97_156.0777m/z	L-citrulline	58	C6H13N3O3	0.967867	-0.731996	156.078	neg	M-H2O-H	9750	RHGKLRLOHDJJDR-BYPYZUCNSA-N	C(C[C@@H](C(=O)O)N)CNC(=O)N	-4.3	C00327	Organic acids and derivatives	Carboxylic acids and derivatives	Amino acids, peptides, and analogues	301599	310775	338015	547964	493911	463828
6.46_261.0766m/z	Euparin	57.8	C13H12O3	6.45562	-1.3168	261.077	neg	M+FA-H	119039	OPUFDNZTKHPZHM-UHFFFAOYSA-N	CC(=C)C1=CC2=CC(=C(C=C2O1)O)C(=O)C	3.6		Organoheterocyclic compounds	Benzofurans		9561.81	10525.9	10090.3	6845.42	8121.26	7920.17
8.01_755.3723m/z	Momordicine V	57.8	C39H60O12	8.0133	-7.78759	755.372	neg	M+Cl	145874194	LWNCCLUCDGANTA-BGGZWTQLSA-N	C[C@H](CC(C=C(C)C)O[C@H]1[C@@H]([C@H]([C@@H]([C@H](O1)CO)O)O)O)[C@H]2CC[C@@]3([C@@]2(CC[C@@]4([C@H]3[C@H](C=C5[C@H]4CC[C@@H](C5(C)C)OC(=O)CC(=O)O)O)C=O)C)C	3.9		Lipids and lipid-like molecules	Steroids and steroid derivatives	Steroidal glycosides	11156.9	16859.8	15830.8	10920.4	13646.1	4499.64
5.04_233.0453m/z	Plumbagin	57.8	C11H8O3	5.03605	-1.24352	233.045	neg	M+FA-H	10205	VCMMXZQDRFWYSE-UHFFFAOYSA-N	CC1=CC(=O)C2=C(C1=O)C=CC=C2O	2.3	C10387	Benzenoids	Naphthalenes	Naphthoquinones	70168.8	71558.2	71352.1	71829.5	80707.5	74485.8
6.11_205.0504m/z	Mono-O-methylcurvulinic acid	57.7	C11H12O5	6.11052	-0.863658	205.05	neg	M-H2O-H	16745395	UYUOIPIOTPMHKV-UHFFFAOYSA-N	CC(=O)C1=C(C=C(C=C1O)OC)CC(=O)O	1.2		Organic oxygen compounds	Organooxygen compounds	Carbonyl compounds	26723.5	26249.2	24070.2	22500.1	24504.8	23310.8
5.94_357.0975m/z	Puerol B	57.6	C18H16O5	5.94215	-1.45036	357.098	neg	M+FA-H	56776306	KGPYRSBJENOECL-UHFFFAOYSA-N	COC1=CC(=C(C=C1)C2=CC(=O)OC2CC3=CC=C(C=C3)O)O	2.6		Benzenoids	Phenols	Methoxyphenols	24285.5	20483.4	20932.3	24718.4	30648.2	29131.1
5.20_399.0929m/z	Cyclohexanecarboxylic acid	57.6	C16H18O9	5.19595	-1.18824	399.093	neg	M+FA-H	7413	NZNMSOFKMUBTKW-UHFFFAOYSA-N	C1CCC(CC1)C(=O)O	1.9	C09822	Organic acids and derivatives	Carboxylic acids and derivatives	Carboxylic acids	48307.1	34488.6	43713.6	50871.2	46300.9	51622.5
7.57_577.1347m/z	Robustaside G	57.6	C30H28O13	7.57437	-0.751404	577.135	neg	M-H2O-H	50994838	DKNCSDJNWFKXEC-GEQWPRKQSA-N	C1=CC(=CC=C1O)O[C@H]2[C@@H]([C@H]([C@@H]([C@H](O2)COC(=O)/C=C/C3(C=CC(=O)C=C3)O)O)O)OC(=O)/C=C/C4(C=CC(=O)C=C4)O	0		Lipids and lipid-like molecules	Saccharolipids		813547	832301	758234	979636	1.28982e+06	1.07961e+06
4.46_388.1366n	Gardoside methyl ester	57.6	C17H24O10	4.46173	-0.889913	387.129	neg	M-H, M+Na-2H	51692952	AFFNBNJOIDYUQN-QUQWIGIVSA-N	COC(=O)C1=CO[C@H]([C@H]2[C@@H]1C[C@@H](C2=C)O)O[C@H]3[C@@H]([C@H]([C@@H]([C@H](O3)CO)O)O)O	-2.1		Organic oxygen compounds	Organooxygen compounds	Carbohydrates and carbohydrate conjugates	57842	72501.3	68920.4	76910.6	88239.1	85325.7
0.86_509.1274m/z	Cistanoside F	57.5	C21H28O13	0.859783	-0.521405	509.127	neg	M+Na-2H	101688189	KARNWFDIYRKBOE-BHSPTIPFSA-N	C[C@H]1[C@@H]([C@H]([C@H]([C@@H](O1)O[C@H]([C@H](C=O)O)[C@@H]([C@@H](CO)O)OC(=O)/C=C/C2=CC(=C(C=C2)O)O)O)O)O	-2.6		Lipids and lipid-like molecules	Fatty Acyls	Fatty acyl glycosides	432493	467701	432365	651392	665915	515310
5.56_401.1436m/z	Acantrifoside E	57.4	C17H24O8	5.56002	-4.79926	401.144	neg	M+FA-H									10507.6	16727.2	16226.5	13838.4	16863.8	15891.9
5.25_364.1855n	PHORBOL	57.3	C20H28O6	5.2484	-8.48474	363.178	neg	M-H, M+Cl	442070	QGVLYPPODPLXMB-UBTYZVCOSA-N	C[C@@H]1[C@H]([C@@]2([C@@H](C2(C)C)[C@H]3[C@]1([C@@H]4C=C(C(=O)[C@]4(CC(=C3)CO)O)C)O)O)O	-0.8	C09155	Lipids and lipid-like molecules	Prenol lipids	Diterpenoids	32342.5	32731	38695.6	32455.7	24877.9	22514.8
7.79_793.4382m/z	Lucyoside B	57.3	C42H68O15	7.79425	0.319074	793.438	neg	M-H2O-H									104203	136852	122624	125737	100444	126719
4.42_389.1462m/z	Boschnaloside	57.3	C16H24O8	4.42248	2.42214	389.146	neg	M+FA-H	155942	MRIFZKMKTDPBHR-XLOWEYQUSA-N	C[C@@H]1CC[C@H]2[C@@H]1[C@@H](OC=C2C=O)O[C@H]3[C@@H]([C@H]([C@@H]([C@H](O3)CO)O)O)O	-0.4	C11652	Lipids and lipid-like molecules	Prenol lipids	Terpene glycosides	14056.8	14271.9	14318.4	15515.9	19227.5	20711.2
4.38_499.1458m/z	Kelampayoside A	57.3	C20H30O13	4.38492	5.1098	499.146	neg	M+Na-2H	10552637	CKGKQISENBKOCA-FHXQZXMCSA-N	COC1=CC(=CC(=C1OC)OC)O[C@H]2[C@@H]([C@H]([C@@H]([C@H](O2)CO[C@H]3[C@@H]([C@](CO3)(CO)O)O)O)O)O	-2.1		Organic oxygen compounds	Organooxygen compounds	Carbohydrates and carbohydrate conjugates	53897.6	56031.2	61509.2	56896.7	62630.2	57798.3
8.25_453.1169m/z	(-)-Medicocarpin	57.1	C22H24O9	8.24637	0.576521	453.117	neg	M+Na-2H	23724664	PVEMGMOWXQUWRD-NJAOXFEXSA-N	COC1=CC2=C(C=C1)[C@@H]3COC4=C([C@@H]3O2)C=CC(=C4)O[C@H]5[C@@H]([C@H]([C@@H]([C@H](O5)CO)O)O)O	0.8	C16223	Phenylpropanoids and polyketides	Isoflavonoids	Furanoisoflavonoids	6448.48	8609.32	9747.86	9508.31	11746.9	10180
1.18_359.0746m/z	Neoagarobiose	56.9	C12H20O10	1.18093	-1.51799	359.075	neg	M+Cl	54758702	JWMBOBQNPBCYER-AHBMTURSSA-N	C1[C@H]2[C@H]([C@@H](O1)[C@@H]([C@@H](O2)O[C@H]3[C@H]([C@H](O[C@H]([C@@H]3O)O)CO)O)O)O	-3.7		Organic oxygen compounds	Organooxygen compounds	Carbohydrates and carbohydrate conjugates	217978	234842	210741	173528	203735	213130
6.06_417.1550m/z	Syringaresinol	56.8	C22H26O8	6.05518	-1.07862	417.155	neg	M-H	100067	KOWMJRJXZMEZLD-UHFFFAOYSA-N	COC1=CC(=CC(=C1O)OC)C2C3COC(C3CO2)C4=CC(=C(C(=C4)OC)O)OC	2.2	C10889	Lignans, neolignans and related compounds	Furanoid lignans		24281.6	23023.5	27386.7	27397	29634.9	32065
6.16_261.1340m/z	3-Hexen-1-ol O-b-D-glucopyranoside	56.6	C12H22O6	6.16377	-1.20222	261.134	neg	M-H	5318045	OZIPFYKAIOOVEJ-ODWUMMNUSA-N	CC/C=C\CCO[C@H]1[C@@H]([C@H]([C@@H]([C@H](O1)CO)O)O)O	-0.4		Lipids and lipid-like molecules	Fatty Acyls	Fatty acyl glycosides	33093.2	31985	34361	32503.8	32999.4	34188.9
10.83_339.1362m/z	6alpha-Hydroxyandrost-4-ene-3,17-dione	56.6	C19H26O3	10.83	-1.83086	339.136	neg	M+K-2H	13833941	WVAMBAWFDOYFOD-BMSLSITRSA-N	C[C@]12CC[C@H]3[C@H]([C@@H]1CCC2=O)C[C@@H](C4=CC(=O)CC[C@]34C)O	1.5	C05140	Lipids and lipid-like molecules	Steroids and steroid derivatives	Androstane steroids	3.97079e+06	3.88546e+06	3.98884e+06	2.47624e+06	3.02115e+06	2.69533e+06
7.83_215.1287m/z	2-Hydroxy-1,8-cineole	56.4	C10H18O2	7.83047	-1.28662	215.129	neg	M+FA-H	6857383	YVCUGZBVCHODNB-OYNCUSHFSA-N	C[C@@]12CC[C@@H](C[C@@H]1O)C(O2)(C)C	1.2	C03092	Organoheterocyclic compounds	Oxanes		23225.4	24455.4	23612.7	21334	21629.9	22741.5
5.14_181.0506m/z	Jacaranone	56.4	C9H10O4	5.14197	-0.310969	181.051	neg	M-H	73307	WJZSKNRPRWCLLK-UHFFFAOYSA-N	COC(=O)CC1(C=CC(=O)C=C1)O	0.2		Organic oxygen compounds	Organooxygen compounds	Alcohols and polyols	27371.9	27236.5	27163.7	29907	35039.8	35389.4
7.32_838.4012n	Dehydroadynerigenin beta-neritrioside	56.3	C42H62O17	7.31778	2.94314	837.394	neg	M-H, M+Na-2H, M+Cl	102004568	DVFXEUYOOYUTOA-NLJMNTBYSA-N	C[C@@H]1[C@@H]([C@@H](C[C@@H](O1)O[C@H]2CC[C@]3([C@@H](C2)CC[C@]45[C@@H]3CC[C@]6([C@]4(O5)CC=C6C7=CC(=O)OC7)C)C)OC)O[C@H]8[C@@H]([C@H]([C@@H]([C@H](O8)CO[C@H]9[C@@H]([C@H]([C@@H]([C@H](O9)CO)O)O)O)O)O)O	-0.8		Organic oxygen compounds	Organooxygen compounds	Carbohydrates and carbohydrate conjugates	270378	248444	284268	240699	238990	203571
7.12_500.2414m/z	cytochalasin-B	56.2	C29H37NO5	7.11927	-0.927544	500.241	neg	M+Na-2H	5311281	GBOGMAARMMDZGR-TYHYBEHESA-N	C[C@@H]1CCC[C@H](/C=C/C(=O)O[C@]23[C@@H](/C=C/C1)[C@@H](C(=C)[C@H]([C@H]2[C@@H](NC3=O)CC4=CC=CC=C4)C)O)O	3.4	C19954	Alkaloids and derivatives	Cytochalasans	Cytochalasins	38826.3	32252.1	40244.2	37619.1	32120.8	36422.1
4.42_455.1192m/z	Aloenin A	56.1	C19H22O10	4.42248	-0.688212	455.119	neg	M+FA-H	162305	KFJNVVJUICKJEQ-LQDZTQBFSA-N	CC1=CC(=CC(=C1C2=CC(=CC(=O)O2)OC)O[C@H]3[C@@H]([C@H]([C@@H]([C@H](O3)CO)O)O)O)O	0		Organic oxygen compounds	Organooxygen compounds	Carbohydrates and carbohydrate conjugates	49060.1	47941.3	52888.3	56862.4	64047.4	62172.3
0.91_176.0562m/z	D-Glucosaminic acid	55.9	C6H13NO6	0.90745	-1.09592	176.056	neg	M-H2O-H	73563	UFYKDFXCZBTLOO-TXICZTDVSA-N	C([C@H]([C@H]([C@@H]([C@H](C(=O)O)N)O)O)O)O	-5.9	C03752	Organic acids and derivatives	Carboxylic acids and derivatives	Amino acids, peptides, and analogues	31316.8	35305.8	34367.3	54276	42381.2	48242.6
5.16_213.0767m/z	3,4-O-Isopropylidene shikimic acid	55.9	C10H14O5	5.16012	-0.91331	213.077	neg	M-H	71430783	PILATNHSTHZMCA-UHFFFAOYSA-N	CC1(OC2C=C(CC(C2O1)O)C(=O)O)C	-0.2		Organic oxygen compounds	Organooxygen compounds	Ethers	69200.5	59312.7	63042.2	86370.6	75819.1	91066.7
1.12_401.1295m/z	Scandine Nb-oxide	55.8	C21H22N2O4	1.11523	5.95482	401.13	neg	M+Cl									196842	207382	220222	280046	235013	202369
10.71_552.3304m/z	Veratrosine	55.8	C33H49NO7	10.7083	-4.69413	552.33	neg	M-H2O-H	23616879	WXQHVBNTINGJJR-NIFRNHPISA-N	C[C@H]1C[C@H]([C@@H](NC1)[C@@H](C)C2=C(C3=C(C=C2)[C@@H]4CC=C5C[C@H](CC[C@@]5([C@H]4C3)C)O[C@H]6[C@@H]([C@H]([C@@H]([C@H](O6)CO)O)O)O)C)O	2.7		Benzenoids	Fluorenes		133710	138472	107160	73035.6	79745.7	83897
5.67_579.2078m/z	Lobetyolinin	55.6	C26H38O13	5.66813	3.41537	579.208	neg	M+Na-2H	5459227	GDLSOFWVVAOUJI-FWTOVJONSA-N	C/C=C/C#CC#CC(C(/C=C/CCCO)OC1C(C(C(C(O1)COC2C(C(C(C(O2)CO)O)O)O)O)O)O)O	-2.7		Lipids and lipid-like molecules	Fatty Acyls	Fatty acyl glycosides	19440.7	15835.9	16598.1	18622.4	22550.8	28615.7
12.25_165.0407m/z	3-Methylxanthine	55.6	C6H6N4O2	12.2517	-6.9159	165.041	neg	M-H	70639	GMSNIKWWOQHZGF-UHFFFAOYSA-N	CN1C2=C(C(=O)NC1=O)NC=N2	-0.7	C16357	Organoheterocyclic compounds	Imidazopyrimidines	Purines and purine derivatives	23285.8	25576.2	20831.1	23462.3	23078.6	30555.3
5.40_435.1665m/z	9-O-Ethyldeacetylorientalide	55.4	C21H26O7	5.39632	1.15882	435.167	neg	M+FA-H	134714960	JSCXGQXFCTYXGO-NZZWCAEFSA-N	CCO[C@@H]/1[C@H]([C@@H]2[C@@H](/C=C(/CC/C=C1/C=O)\CO)OC(=O)C2=C)OC(=O)C(=C)C	1.2		Lipids and lipid-like molecules	Prenol lipids	Terpene lactones	19918.8	22723.7	18778.9	25922.4	25097.9	29552
6.06_579.2079m/z	4''-Hydroxyisojasminin	55.3	C26H38O13	6.05518	3.57755	579.208	neg	M+Na-2H	152771921	PYDQUAKPMYNFTL-PQMHYQBVSA-N	C/C=C\1/C2CC(=O)OCC3C(CC(C3(C(COC(=O)C2=COC1OC4C(C(C(C(O4)CO)O)O)O)C)O)O)C	-1.4		Organic oxygen compounds	Organooxygen compounds	Carbohydrates and carbohydrate conjugates	73813.8	73474.8	82050.1	74054.1	81312.9	88498.3
5.14_539.1173m/z	10-O-Coumaroyl-10-O-deacetylasperuloside	55.2	C25H26O12	5.14197	0.400964	539.117	neg	M+Na-2H	95224286	JXFDBOBLMXBLDZ-ULUBWVSDSA-N	C1=CC(=CC=C1/C=C/C(=O)OCC2=C[C@H]3[C@H]4[C@@H]2[C@@H](OC=C4C(=O)O3)O[C@H]5[C@@H]([C@H]([C@@H]([C@H](O5)CO)O)O)O)O	-0.7		Phenylpropanoids and polyketides	Cinnamic acids and derivatives	Hydroxycinnamic acids and derivatives	77098.5	92465.6	68048.4	28506.1	31526.9	38197.5
1.65_326.1102m/z	2'-O-Methyladenosine	55.2	C11H15N5O4	1.64812	-1.36273	326.11	neg	M+FA-H	102213	FPUGCISOLXNPPC-IOSLPCCCSA-N	CO[C@@H]1[C@@H]([C@H](O[C@H]1N2C=NC3=C(N=CN=C32)N)CO)O	-0.5		Nucleosides, nucleotides, and analogues	Purine nucleosides		1.2709e+06	1.32231e+06	1.30293e+06	1.85278e+06	1.86159e+06	1.65799e+06
1.21_177.0403m/z	Delta-Gluconolactone	55.2	C6H10O6	1.21283	-1.14223	177.04	neg	M-H	7027	PHOQVHQSTUBQQK-SQOUGZDYSA-N	C([C@@H]1[C@H]([C@@H]([C@H](C(=O)O1)O)O)O)O	-2	C00198	Organic oxygen compounds	Organooxygen compounds	Carbohydrates and carbohydrate conjugates	556196	555410	542196	577121	678982	612096
1.17_337.0773m/z	2-O-alpha-D-Glucopyranosyl-L-ascorbic acid	55.1	C12H18O11	1.16557	-0.893575	337.077	neg	M-H	54693473	MLSJBGYKDYSOAE-DCWMUDTNSA-N	C([C@@H]1[C@H]([C@@H]([C@H]([C@H](O1)OC2=C([C@H](OC2=O)[C@H](CO)O)O)O)O)O)O	-3.1		Lipids and lipid-like molecules	Fatty Acyls	Fatty acyl glycosides	225047	219452	217929	201412	206297	189775
7.39_244.0613m/z	Dictamnine	55	C12H9NO2	7.39203	-1.27901	244.061	neg	M+FA-H	68085	WIONIXOBNMDJFJ-UHFFFAOYSA-N	COC1=C2C=COC2=NC3=CC=CC=C31	2.7	C10660	Organoheterocyclic compounds	Quinolines and derivatives	Furanoquinolines	22079.3	22485.4	18295.5	16336.2	14615.9	16747.7
8.68_277.1441m/z	7-Dehydrobrefeldin A	54.9	C16H22O4	8.68392	-1.41194	277.144	neg	M-H	6441091	IKUWMGOXYQGWPC-TWAINWRDSA-N	C[C@H]1CCC/C=C/[C@@H]2CC(=O)C[C@H]2[C@@H](/C=C/C(=O)O1)O	1.6		Phenylpropanoids and polyketides	Macrolides and analogues		6412.93	5926.3	5071.31	4236.02	4741.22	3504.57
0.94_146.0457m/z	5-Hydroxy-2-pyrrolidinone	54.9	C4H7NO2	0.938217	-1.3646	146.046	neg	M+FA-H	194148	WBGWUCXEMSSZJL-UHFFFAOYSA-N	C1CC(=O)NC1O	-0.9		Organoheterocyclic compounds	Pyrrolidines	Pyrrolidones	59549.2	65568.3	64525.7	102994	88651.7	93545.7
5.11_413.1084m/z	3-O-Caffeoylquinic acid methyl ester	54.8	C17H20O9	5.10648	-1.41756	413.108	neg	M+FA-H	6476139	MZNIJRAPCCELQX-AWOKGZDASA-N	COC(=O)[C@@]1(C[C@H]([C@H]([C@@H](C1)OC(=O)/C=C/C2=CC(=C(C=C2)O)O)O)O)O	-0.1		Organic oxygen compounds	Organooxygen compounds	Alcohols and polyols	17494.7	23056.1	18765.4	15554.5	19899.2	19898.9
8.32_907.4671m/z	Shatavarin IV	54.7	C45H74O17	8.31918	-0.205497	907.467	neg	M+Na-2H									37972.3	38167.4	42423.7	25908.8	35621.4	36070.9
5.21_241.1192m/z	Cyclo(Pro-Val)	54.5	C10H16N2O2	5.21263	-1.01935	241.119	neg	M+FA-H	98951	XLUAWXQORJEMBD-UHFFFAOYSA-N	CC(C)C1C(=O)N2CCCC2C(=O)N1	0.8		Organic acids and derivatives	Carboxylic acids and derivatives	Amino acids, peptides, and analogues	161761	159282	176080	167038	193784	168237
7.68_814.4718n	Dregeoside Da1	54.2	C42H70O15	7.6828	0.346897	813.464	neg	M-H2O-H, M-H									33480.6	33704.6	23483.4	23867.4	22621.5	21280.9
1.21_279.0595m/z	2-O-Methyluridine	54.2	C10H14N2O6	1.21283	-1.49787	279.059	neg	M+Na-2H	102212	SXUXMRMBWZCMEN-ZOQUXTDFSA-N	CO[C@@H]1[C@@H]([C@H](O[C@H]1N2C=CC(=O)NC2=O)CO)O	-1.4		Nucleosides, nucleotides, and analogues	Pyrimidine nucleosides		55887	82966.8	74051.1	60506	53798.1	47897.6
7.06_253.0503m/z	daidzein	54.2	C15H10O4	7.06337	-1.16692	253.05	neg	M-H	5281708	ZQSIJRDFPHDXIC-UHFFFAOYSA-N	C1=CC(=CC=C1C2=COC3=C(C2=O)C=CC(=C3)O)O	2.5	C10208	Phenylpropanoids and polyketides	Isoflavonoids	Isoflav-2-enes	281.41	429.431	366.592	2653.41	2766.97	2782.64
5.63_509.1660m/z	Eugenol gentiobioside	54.2	C22H32O12	5.63213	3.91148	509.166	neg	M+Na-2H	10390778	WXQNHYCVTYUIEE-OALZDZJCSA-N	COC1=C(C=CC(=C1)CC=C)O[C@H]2[C@@H]([C@H]([C@@H]([C@H](O2)CO[C@H]3[C@@H]([C@H]([C@@H]([C@H](O3)CO)O)O)O)O)O)O	-1.3		Organic oxygen compounds	Organooxygen compounds	Carbohydrates and carbohydrate conjugates	24193.7	19967.4	20344.2	24773.4	21857.1	21217.2
12.70_275.2014m/z	Stearidonic acid	54.1	C18H28O2	12.7015	-1.09913	275.201	neg	M-H	5312508	JIWBIWFOSCKQMA-LTKCOYKYSA-N	CC/C=C\C/C=C\C/C=C\C/C=C\CCCCC(=O)O	5.2	C16300	Lipids and lipid-like molecules	Fatty Acyls	Lineolic acids and derivatives	37782.1	39496.9	40565.6	49386.1	49669	60510.7
6.53_251.0922m/z	5-(3-Hydroxypropyl)-7-methoxybenzofuran	53.8	C12H14O3	6.52937	-1.28831	251.092	neg	M+FA-H	44568535	PVSYYGYNHFDMLQ-UHFFFAOYSA-N	COC1=C2C(=CC(=C1)CCCO)C=CO2	2.2		Organoheterocyclic compounds	Benzofurans		28496.2	28491.3	26686.3	28716.6	31215.3	35731.2
0.86_105.0192m/z	DL-Glyceric Acid	53.8	C3H6O4	0.859783	-1.32066	105.019	neg	M-H	752	RBNPOMFGQQGHHO-UHFFFAOYSA-N	C(C(C(=O)O)O)O	-1.5	C00258	Organic oxygen compounds	Organooxygen compounds	Carbohydrates and carbohydrate conjugates	375561	375741	352557	665624	690927	681026
8.05_411.2360m/z	Asebotoxin	53.7	C22H36O7	8.05042	-6.87265	411.236	neg	M-H	9548612	NXCYBYJXCJWMRY-VGBBEZPXSA-N	CC(=O)O[C@@H]1[C@H]2CC[C@@H]3[C@]1(C[C@H]([C@]4([C@H]([C@]3(C)O)C[C@@H](C4(C)C)O)O)O)C[C@@]2(C)O	0.8	C09063	Lipids and lipid-like molecules	Prenol lipids	Diterpenoids	92433.1	97367.6	92762.1	73552.7	74227.3	79444.6
6.04_136.0523n	2'-Hydroxyacetophenone	53.6	C8H8O2	6.03612	-0.916697	181.051	neg	M+FA-H, 2M+FA-H	68490	ZWVHTXAYIKBMEE-UHFFFAOYSA-N	C1=CC=C(C=C1)C(=O)CO	1.1	C07189	Organic oxygen compounds	Organooxygen compounds	Carbonyl compounds	62087.1	55771.6	61378.8	56757.4	62954.3	65070
0.84_551.1814m/z	Decuroside I	53.5	C26H34O14	0.8432	7.68403	551.181	neg	M-H2O-H	122169321	AUYDWCKBYROHJQ-SPOVLLSXSA-N	CC(C)([C@H]1CC2=C(O1)C=C3C(=C2)C=CC(=O)O3)O[C@H]4[C@@H]([C@H]([C@@H]([C@H](O4)CO[C@H]5[C@@H]([C@H]([C@@H]([C@H](O5)CO)O)O)O)O)O)O	-1.8		Phenylpropanoids and polyketides	Coumarins and derivatives	Furanocoumarins	115110	103117	97272.9	105881	131777	99951.8
9.55_221.1545m/z	Kobusone	53.5	C14H22O2	9.55145	-0.731481	221.155	neg	M-H	6710676	UETZJEZFLKASPR-UZWIWUQPSA-N	C[C@@]12CC[C@@H]3[C@H](CC3(C)C)C(=O)CC[C@H]1O2	2.3	C16983	Organic oxygen compounds	Organooxygen compounds	Carbonyl compounds	20176.4	19210.2	18579.8	25392.3	27926.7	29940.6
5.85_221.0814m/z	4-Epialyxialactone	52.8	C10H16O4	5.85323	9.47789	221.081	neg	M+Na-2H	14194344	DYRWCEDTDIXFOD-OKNNCHMLSA-N	C[C@H]1[C@H](C[C@H]2[C@@H]1COC(=O)[C@@H]2CO)O	0.5		Lipids and lipid-like molecules	Prenol lipids	Terpene lactones	18869.1	25321.4	19826.3	17037	14337.7	14051.6
7.30_175.0398m/z	Hymecromone	52.8	C10H8O3	7.30153	-1.24796	175.04	neg	M-H	5280567	HSHNITRMYYLLCV-UHFFFAOYSA-N	CC1=CC(=O)OC2=C1C=CC(=C2)O	1.9	C03081	Phenylpropanoids and polyketides	Coumarins and derivatives	Hydroxycoumarins	5057.23	5287.5	5576.37	4591.45	5057.52	4079.02
8.25_861.4592m/z	Amorfrutin B	52.7	C26H32O4	8.24637	1.10895	861.459	neg	2M+FA-H									27579.6	26267.4	29430.9	19597.6	13567.6	11593.5
4.28_279.0982m/z	Cyclo(Ala-Tyr)	52.7	C12H14N2O3	4.27882	-1.71274	279.098	neg	M+FA-H	571964	MFUNIDMQFPXVGU-UHFFFAOYSA-N	CC1C(=O)NC(C(=O)N1)CC2=CC=C(C=C2)O	0.7		Organic acids and derivatives	Carboxylic acids and derivatives	Amino acids, peptides, and analogues	97389.9	104222	100594	122082	123465	125754
13.26_387.0053m/z	Chloromonilinic acid B	52.6	C16H13ClO7	13.2585	2.51561	387.005	neg	M+Cl	38353702	OIGIYRMZWBAKKC-RMKNXTFCSA-N	CC1=CC(=C2C(=C1)OC(=C(C2=O)CC(=O)OC)/C(=C\C(=O)O)/Cl)O	2.3		Organoheterocyclic compounds	Benzopyrans	1-benzopyrans	128979	119642	133120	261097	294977	282599
6.79_441.1219m/z	Asochlorin	52.6	C23H29ClO4	6.78753	-5.32102	441.122	neg	M+K-2H	11258227	SETVRSKZJJWOPA-FLDGXQSCSA-N	C[C@@H]1CCC(=O)[C@@H]([C@@]1(C)/C=C/C(=C/CC2=C(C(=C(C(=C2O)Cl)C)C=O)O)/C)C	6.2		Organic oxygen compounds	Organooxygen compounds	Carbonyl compounds	15624.2	14592.4	12135.6	15769.6	17417.1	19074.8
14.17_459.3265m/z	Deoxyflindissone	52.6	C30H46O2	14.1698	4.69952	459.327	neg	M+Na-2H	70698213	WAGHSYJXJAHWPX-LLUYJYKPSA-N	CC(=C[C@H]1C[C@H](CO1)[C@@H]2CC[C@]3([C@]2(CC[C@H]4C3=CC[C@@H]5[C@@]4(CCC(=O)C5(C)C)C)C)C)C	7.4		Lipids and lipid-like molecules	Prenol lipids	Triterpenoids	15452.7	14019.8	17896.1	11837.5	2723.12	14728.3
8.28_279.1211m/z	Hydroheptelidic acid	52.5	C15H22O6	8.28358	-9.13981	279.121	neg	M-H2O-H	38354714	WGNDRSIKIXVFLD-HXYHFMIISA-N	CC(C)[C@H]1CC[C@]2(COC(=O)[C@H]2[C@@H]1/C=C(\CO)/C(=O)O)O	0.3		Lipids and lipid-like molecules	Prenol lipids	Terpene lactones	6751.87	5962.44	7652.06	4933.99	6537.72	5070.01
5.98_619.2968m/z	Mesembrenone	52.4	C17H21NO3	5.97922	-9.91262	619.297	neg	2M+FA-H					C09223				189467	155039	189948	163694	170452	172668
7.57_355.0822m/z	Naringenin 7,4'-diacetate	52.4	C19H16O7	7.57437	-0.478907	355.082	neg	M-H	1285479	PPTNIBIWQQIJJN-KRWDZBQOSA-N	CC(=O)OC1=CC=C(C=C1)[C@@H]2CC(=O)C3=C(C=C(C=C3O2)OC(=O)C)O	2.6		Phenylpropanoids and polyketides	Flavonoids	Flavans	5115.55	7581.89	7013.83	8609.21	11771.6	6550.88
8.12_227.1287m/z	Traumatic Acid	52.2	C12H20O4	8.11958	-0.853543	227.129	neg	M-H	5283028	MAZWDMBCPDUFDJ-VQHVLOKHSA-N	C(CCCCC(=O)O)CCC/C=C/C(=O)O	3	C16308	Lipids and lipid-like molecules	Fatty Acyls	Fatty acids and conjugates	15670.7	16299.2	19664.9	16035	15997.2	21198.4
0.92_390.1515m/z	Axillarine	52.1	C18H27NO7	0.922967	-5.22938	390.151	neg	M+Na-2H	5281603	KIGVXRGRNLQNNI-UHFFFAOYSA-N	COC1=C(C2=C(C=C1O)OC(=C(C2=O)OC)C3=CC(=C(C=C3)O)O)O	2.5	C10021	Phenylpropanoids and polyketides	Flavonoids	O-methylated flavonoids	167846	192162	188241	259495	260640	233448
6.06_174.0559m/z	Indoleacetic acid	52	C10H9NO2	6.05518	-0.989603	174.056	neg	M-H	802	SEOVTRFCIGRIMH-UHFFFAOYSA-N	C1=CC=C2C(=C1)C(=CN2)CC(=O)O	1.4	C00954	Organoheterocyclic compounds	Indoles and derivatives	Indolyl carboxylic acids and derivatives	42058.2	37430.2	42008.6	28855.5	26415.5	28800.9
1.26_265.0925m/z	1,2-O-Isopropylidene-alpha-D-fructopyranose	52	C9H16O6	1.26087	-1.692	265.093	neg	M+FA-H									94450.1	99306	100854	134131	133379	118422
9.69_239.1289m/z	4-Hydroxy-11,12,13-trinor-5-eudesmen-7-one	51.9	C12H18O2	9.69215	-0.0358413	239.129	neg	M+FA-H	15153217	NGTFVDVHOJMAJY-NWDGAFQWSA-N	C[C@@]12CCC[C@@](C1=CC(=O)CC2)(C)O	1.2		Organic oxygen compounds	Organooxygen compounds	Carbonyl compounds	867.011	385.834	298.367	11429.5	14751.8	13595.5
4.38_460.1575n	Acetovanillone primeveroside	51.9	C20H28O12	4.38492	-1.16393	459.15	neg	M-H, M+Cl	24721183	PBILEZBWIBJOSA-UMSLJHCASA-N	CC(=O)C1=CC(=C(C=C1)O[C@H]2[C@@H]([C@H]([C@@H]([C@H](O2)CO[C@H]3[C@@H]([C@H]([C@@H](CO3)O)O)O)O)O)O)OC	-2.7		Organic oxygen compounds	Organooxygen compounds	Carbohydrates and carbohydrate conjugates	50545.8	44098.9	60937.5	40557.8	49773.5	55132.3
7.48_324.1813m/z	N-Vanillyloctanamide	51.9	C16H25NO3	7.48283	-1.11299	324.181	neg	M+FA-H	5316427	JYZDUDMWJFJCON-UHFFFAOYSA-N	CCCCCCCC(=O)NCC1=CC(=C(C=C1)O)OC	3.6		Benzenoids	Phenols	Methoxyphenols	9775.68	10201.8	11450.2	9323.17	7377.18	8772.69
7.56_274.0719m/z	Infractin	51.9	C15H13N2O2	7.5557	-1.93509	274.072	neg	M+Na-2H	5319542	IYWBIIGDWQBZJQ-UHFFFAOYSA-N	COC(=O)CCC1=NC=CC2=C1NC3=CC=CC=C23	2.4		Alkaloids and derivatives	Harmala alkaloids		9637.41	9974.29	9766.16	6367.31	7286.02	6686.98
2.07_541.2134m/z	6alpha-Chloro-5beta-hydroxywithaferin A	51.9	C28H39ClO6	2.06835	0.945687	541.213	neg	M+Cl	70686220	YCFROFMCBMCGDC-PNJOURQRSA-N	CC1=C(C(=O)O[C@H](C1)[C@@H](C)[C@H]2CC[C@@H]3[C@@]2(CC[C@H]4[C@H]3C[C@@H]([C@]5([C@@]4(C(=O)C=C[C@@H]5O)C)O)Cl)C)CO	4.1		Lipids and lipid-like molecules	Steroids and steroid derivatives	Steroid lactones	38397.4	28746.3	41370.7	10969.4	0	0
7.32_297.0765m/z	Caesalpin J	51.9	C17H16O6	7.31778	-1.17876	297.076	neg	M-H2O-H	127260	GUHDLXNWTKIBDJ-UHFFFAOYSA-N	COC1C2(CC3=CC(=C(C=C3C14C=CC(=O)C=C4OC2)O)O)O	0.5		Benzenoids	Tetralins		5998.75	5683.57	4671.14	3495.45	4080.54	3344.69
12.64_353.2119m/z	Xysmalogenin	51.7	C23H32O4	12.642	-0.858644	353.212	neg	M-H2O-H	12302371	ZICGJBPBLVXOBM-MITUEXOSSA-N	C[C@]12CC[C@@H](CC1=CC[C@@H]3[C@@H]2CC[C@]4([C@@]3(CC[C@@H]4C5=CC(=O)OC5)O)C)O	2.5		Lipids and lipid-like molecules	Steroids and steroid derivatives	Steroid lactones	15448.1	13686.8	15259.7	10452.3	8046.1	14081.9
8.34_275.1509m/z	Virginiaebutanolide A	51.6	C12H22O4	8.33645	3.84325	275.151	neg	M+FA-H	40561590	MZARLLPKPUWXEX-VWYCJHECSA-N	CC(C)CCC[C@@H]([C@@H]1[C@@H](COC1=O)CO)O	2		Lipids and lipid-like molecules	Fatty Acyls	Fatty alcohols	11057.4	11064.2	10708.3	8723.37	11537.3	10112.5
8.85_444.1992n	Dihydrophaseic acid 4'-O-beta-D-glucopyranoside	51.5	C21H32O10	8.85127	-0.806701	443.192	neg	M-H, M+Na-2H	11988281	UHHVHDDICOEBTQ-WTZDRGJSSA-N	C/C(=C/C(=O)O)/C=C/[C@@]1([C@@]2(C[C@@H](C[C@]1(OC2)C)O[C@H]3[C@@H]([C@H]([C@@H]([C@H](O3)CO)O)O)O)C)O	-0.7		Lipids and lipid-like molecules	Prenol lipids	Sesquiterpenoids	250539	247861	224346	160445	163162	171396
3.01_410.1219m/z	Pterophorine	51.5	C20H23NO7	3.01307	-0.637673	410.122	neg	M+Na-2H									28875.6	29180.3	20260.1	11310.1	14431	11045.4
4.83_307.0822m/z	Methyl 2-(6-acetyl-5-hydroxy-2,3-dihydrobenzofuran-2-yl)propenoate	51.4	C14H14O5	4.83218	-0.629127	307.082	neg	M+FA-H	71307313	DEHDOIFRZZNNNY-UHFFFAOYSA-N	CC(=O)C1=C(C=C2CC(OC2=C1)C(=C)C(=O)OC)O	2.1		Benzenoids	Benzene and substituted derivatives	Acetophenones	85521.1	77767	90010.6	55467.7	45789.9	45057.5
3.95_429.1397m/z	Creoside III	51.2	C18H24O9	3.94928	-1.33705	429.14	neg	M+FA-H	101843543	SJZVWMQXLNGSLZ-HEFLOINYSA-N	C/C(=C\CO[C@H]1[C@@H]([C@H]([C@@H]([C@H](O1)CO)O)O)O)/COC(=O)C2=CC=C(C=C2)O	0.1		Lipids and lipid-like molecules	Fatty Acyls	Fatty acyl glycosides	57739.3	57190	52157	55713.1	67884.1	60191.7
1.39_400.1108m/z	Xanthiside	51.2	C17H23NO8S	1.39403	9.00724	400.111	neg	M-H									24569.5	27983.5	22134.1	23834.2	30100.1	27275.3
15.44_125.0243m/z	1,2,3-Trihydroxybenzene	51.2	C6H6O3	15.4436	-0.994185	125.024	neg	M-H	1057	WQGWDDDVZFFDIG-UHFFFAOYSA-N	C1=CC(=C(C(=C1)O)O)O	0.5	C01108	Benzenoids	Phenols	Benzenetriols and derivatives	636618	638141	632824	449830	771586	1.07465e+06
7.57_385.0925m/z	Pinocembrin diacetate	51.1	C19H16O6	7.57437	-1.09358	385.093	neg	M+FA-H	6546286	YZOMNXCYSIYMOX-INIZCTEOSA-N	CC(=O)OC1=CC2=C(C(=O)C[C@H](O2)C3=CC=CC=C3)C(=C1)OC(=O)C	2.4		Phenylpropanoids and polyketides	Flavonoids	Flavans	20308.3	21364.1	19845.8	22824.7	24942	27680.3
5.72_285.0976m/z	salicin	51.1	C13H18O7	5.7237	-1.24278	285.098	neg	M-H	439503	NGFMICBWJRZIBI-UJPOAAIJSA-N	C1=CC=C(C(=C1)CO)O[C@H]2[C@@H]([C@H]([C@@H]([C@H](O2)CO)O)O)O	-1.2	C01451	Organic oxygen compounds	Organooxygen compounds	Carbohydrates and carbohydrate conjugates	41036.3	47980.8	37609.2	39364.2	37624.5	36626.1
7.63_267.1599m/z	Acoric acid	51.1	C15H24O4	7.6288	-1.04828	267.16	neg	M-H	15558301	ZIOCYJNRYIRTQD-UHFFFAOYSA-N	CC1CCC(CC1=O)(C(C)CC(=O)O)C(=O)C(C)C	1.8		Lipids and lipid-like molecules	Prenol lipids	Monoterpenoids	0	962.003	0	3272.4	3023.17	2514.88
9.58_199.1338m/z	Nerol	51	C10H18O	9.58453	-1.3613	199.134	neg	M+FA-H					C09871				103983	103471	104229	98112.4	107218	88483.1
4.78_545.1870m/z	Cytidine	51	C9H13N3O5	4.77642	4.25454	545.187	neg	2M+Hac-H	6175	UHDGCWIWMRVCDJ-XVFCMESISA-N	C1=CN(C(=O)N=C1N)[C@H]2[C@@H]([C@@H]([C@H](O2)CO)O)O	-2.1	C00475	Nucleosides, nucleotides, and analogues	Pyrimidine nucleosides		69732.1	42925.5	48684.5	54165.1	65206.3	66716.4
7.99_217.1443m/z	cis-p-Menthan-1,8-diol	51	C10H20O2	7.99437	-1.52669	217.144	neg	M+FA-H	6651	RBNWAMSGVWEHFP-UHFFFAOYSA-N	CC1(CCC(CC1)C(C)(C)O)O	1.2		Lipids and lipid-like molecules	Prenol lipids	Monoterpenoids	198535	198488	195239	171479	183187	196119
5.05_191.0349m/z	4-Methylesculetin	50.9	C10H8O4	5.05227	-0.533087	191.035	neg	M-H	5319502	KVOJTUXGYQVLAJ-UHFFFAOYSA-N	CC1=CC(=O)OC2=CC(=C(C=C12)O)O	1.5		Phenylpropanoids and polyketides	Coumarins and derivatives	Hydroxycoumarins	43214.9	42088.7	40127.4	50088.9	45384.7	45055.3
4.57_293.0877m/z	Indican	50.8	C14H16NO6	4.5723	-9.47251	293.088	neg	M-H	441564	XVARCVCWNFACQC-RKQHYHRCSA-N	C1=CC=C2C(=C1)C(=CN2)O[C@H]3[C@@H]([C@H]([C@@H]([C@H](O3)CO)O)O)O	-0.1	C08481	Organic oxygen compounds	Organooxygen compounds	Carbohydrates and carbohydrate conjugates	42580.8	41700.2	46998.9	53215.2	49293.2	55556.4
10.06_817.3840m/z	Withanoside VI	50.7	C40H62O15	10.0593	7.30988	817.384	neg	M+Cl	10700345	ZBLWKSUMHLVXAM-KFJRISAASA-N	CC1=C(C(=O)O[C@H](C1)[C@@H](C)[C@H]2CC[C@@H]3[C@@]2(CC[C@H]4[C@H]3CC=C5[C@@]4([C@H](C[C@@H](C5)O[C@H]6[C@@H]([C@H]([C@@H]([C@H](O6)CO[C@H]7[C@@H]([C@H]([C@@H]([C@H](O7)CO)O)O)O)O)O)O)O)C)C)C	1.7		Lipids and lipid-like molecules	Steroids and steroid derivatives	Steroid lactones	122134	122254	123301	75662.1	90211.4	94244.5
3.72_152.0577n	1-Methyl-6-oxo-1,6-dihydropyridine-3-carboxamide	50.7	C7H8N2O2	3.72257	-5.79861	349.114	neg	M-H, 2M+FA-H	69698	JLQSXXWTCJPCBC-UHFFFAOYSA-N	CN1C=C(C=CC1=O)C(=O)N	-1		Organoheterocyclic compounds	Pyridines and derivatives	Pyridinecarboxylic acids and derivatives	22367.8	25140.8	28722.6	24094	26736.3	23977.9
9.89_278.1878n	6-O-Ethyltetradymodiol	50.7	C17H26O3	9.89163	-1.26711	259.17	neg	M-H2O-H, M-H, M+FA-H	162984443	RLRWPRQGRHRIES-IEAZIUSSSA-N	CCO[C@@H]1C2=C(C[C@@]3([C@]1([C@H](CCC3)C)C)O)OC=C2C	3.1		Lipids and lipid-like molecules	Prenol lipids	Sesquiterpenoids	236902	247370	214198	187305	178922	191279
12.66_381.2045m/z	Scillarenin	50.4	C24H30O4	12.657	-6.89475	381.204	neg	M-H	12315393	OVUOVMIMOCJILI-KFZANIOBSA-N	C[C@]12CC[C@@H](C=C1CC[C@@H]3[C@@H]2CC[C@]4([C@@]3(CC[C@@H]4C5=COC(=O)C=C5)O)C)O	2.9	C19643	Lipids and lipid-like molecules	Steroids and steroid derivatives	Steroid lactones	8138.81	10035.8	10876.9	11032.6	8699.55	12895.2
5.67_381.1914m/z	Sugetriol 6,9-diacetate	50.1	C19H28O5	5.66813	-1.46094	381.191	neg	M+FA-H	101625873	JYSMJRPERVTRSP-IECRSODLSA-N	C[C@@H]1[C@H](C[C@@H]2[C@@H](C3=C([C@H](C[C@]13C2(C)C)O)C)OC(=O)C)OC(=O)C	1.7		Lipids and lipid-like molecules	Prenol lipids	Sesquiterpenoids	28629.2	24175	23760.7	23003.3	28679.6	27339.7
4.91_422.2896m/z	Talatisamine	99.4	C24H39NO5	4.91232	-1.10045	422.29	pos	M+H	159891	BDCURAWBZJMFIK-UHFFFAOYSA-N	CCN1CC2(CCC(C34C2CC(C31)C5(CC(C6CC4C5C6O)OC)O)OC)COC	0.9		Lipids and lipid-like molecules	Prenol lipids	Diterpenoids	1.76577e+06	2.04805e+06	1.80762e+06	1.55853e+06	1.47472e+06	1.31546e+06
1.06_268.1037m/z	ADENOSINE	98.9	C10H13N5O4	1.05908	-1.15045	268.104	pos	M+H	60961	OIRDTQYFTABQOQ-KQYNXXCUSA-N	C1=NC(=C2C(=N1)N(C=N2)[C@H]3[C@@H]([C@@H]([C@H](O3)CO)O)O)N	-1.1	C00212	Nucleosides, nucleotides, and analogues	Purine nucleosides		6.88578e+06	6.73598e+06	7.78612e+06	6.57252e+06	6.88012e+06	5.24572e+06
8.07_946.5494n	Ginsenoside Re	98.9	C48H82O18	8.06898	-0.745923	969.539	pos	M+H-H2O, M+Na, M+H-2H2O					C08944				4.41753e+06	4.44003e+06	4.39629e+06	4.14184e+06	4.5245e+06	4.60972e+06
6.14_985.5335m/z	vina-ginsenoside R4	98.8	C48H82O19	6.14062	-0.799935	985.533	pos	M+Na									487666	411980	451363	288722	285512	318726
6.43_823.4805m/z	Ginsenoside Rg1	97.9	C42H72O14	6.42752	-1.13652	823.481	pos	M+Na					C08946				2.78165e+06	2.63131e+06	3.02105e+06	3.11536e+06	2.83266e+06	2.70573e+06
16.84_153.1272m/z	(R)-Camphor	97.4	C10H16O	16.8386	-1.05689	153.127	pos	M+H	159055	DSSYKIVIOFKYAU-XCBNKYQSSA-N	C[C@@]12CC[C@@H](C1(C)C)CC2=O	2.2	C00808	Lipids and lipid-like molecules	Prenol lipids	Monoterpenoids	7.74749e+06	7.92149e+06	8.13391e+06	1.93002e+07	2.00963e+07	1.87048e+07
10.49_191.1064m/z	Ligustilide	97.1	C12H14O2	10.4877	-1.30494	191.106	pos	M+H	5319022	IQVQXVFMNOFTMU-FLIBITNWSA-N	CCC/C=C\1/C2=C(C=CCC2)C(=O)O1	2.7	C16987	Organoheterocyclic compounds	Isobenzofurans		74246.5	77993.2	73487.3	72720.4	72829.6	72090.5
12.73_393.2970m/z	Desoxycholic acid	97	C24H40O4	12.7317	-7.58677	393.297	pos	M+H	222528	KXGVEGMKQFWNSR-LLQZFEROSA-N	C[C@H](CCC(=O)O)[C@H]1CC[C@@H]2[C@@]1([C@H](C[C@H]3[C@H]2CC[C@H]4[C@@]3(CC[C@H](C4)O)C)O)C	4.9	C04483	Lipids and lipid-like molecules	Steroids and steroid derivatives	Bile acids, alcohols and derivatives	0	0	22208.8	47848.7	0	1766.1
6.29_574.3007m/z	Benzoylhypaconine	96	C31H43NO9	6.29392	-0.709778	574.301	pos	M+H									3.69246e+06	3.65081e+06	3.84198e+06	3.65747e+06	3.59413e+06	3.31006e+06
0.05_127.0390m/z	5-Hydroxymethylfurfural	95	C6H6O3	0.0461833	-0.159687	127.039	pos	M+H	237332	NOEGNKMFWQHSLB-UHFFFAOYSA-N	C1=C(OC(=C1)C=O)CO	-0.6	C11101	Organic oxygen compounds	Organooxygen compounds	Carbonyl compounds	4.2197e+06	4.14449e+06	4.93141e+06	9.28935e+06	4.29321e+06	3.41575e+06
9.02_953.5418m/z	Vinaginsenoside R3	94.7	C48H82O17	9.01932	-2.84116	953.542	pos	M+Na									58716.2	69265.4	56577.2	43902.7	37303.7	52523
6.14_604.3111m/z	14-Benzoylaconine	94.3	C32H45NO10	6.14062	-0.78578	604.311	pos	M+H									2.63201e+06	2.39861e+06	2.66943e+06	2.72256e+06	2.30154e+06	2.35139e+06
7.01_985.5333m/z	Mogroside IIIe	93.2	C48H82O19	7.01373	-0.947072	985.533	pos	M+Na									146592	149669	118418	85102.9	97751.7	100907
11.40_645.4331m/z	20(S)-Ginsenoside Ck	93	C36H62O8	11.4043	-0.987882	645.433	pos	M+Na									248770	253389	154422	213110	245932	433327
5.90_589.2882n	Benzoylmesaconine	93	C31H43NO10	5.90098	-0.807411	590.295	pos	M+H, M+Na	24832659	PULWZCUZNRVAHT-IJNXHYLPSA-N	CN1C[C@@]2([C@@H](C[C@@H]([C@@]34[C@@H]2[C@H]([C@@H](C31)[C@@]5([C@@H]6[C@H]4C[C@@]([C@@H]6OC(=O)C7=CC=CC=C7)([C@H]([C@@H]5O)OC)O)O)OC)OC)O)COC	-0.7		Lipids and lipid-like molecules	Prenol lipids	Diterpenoids	1.2422e+07	1.18393e+07	1.35311e+07	1.13555e+07	1.16205e+07	1.08155e+07
7.83_956.4973n	Ginsenoside Ro	92.8	C48H76O19	7.83083	-0.772961	979.487	pos	M+NH4, M+Na	11815492	NFZYDZXHKFHPGA-QQHDHSITSA-N	C[C@]12CC[C@@H](C([C@@H]1CC[C@@]3([C@@H]2CC=C4[C@]3(CC[C@@]5([C@H]4CC(CC5)(C)C)C(=O)O[C@H]6[C@@H]([C@H]([C@@H]([C@H](O6)CO)O)O)O)C)C)(C)C)O[C@H]7[C@@H]([C@H]([C@@H]([C@H](O7)C(=O)O)O)O)O[C@H]8[C@@H]([C@H]([C@@H]([C@H](O8)CO)O)O)O	2.7	C17543	Lipids and lipid-like molecules	Prenol lipids	Terpene glycosides	1.80659e+06	1.75471e+06	1.83462e+06	1.62609e+06	1.76582e+06	1.53038e+06
7.87_889.4883m/z	Prosapogenin CP4	92.8	C46H74O15	7.86562	-4.30872	889.488	pos	M+Na									62412.8	55248.9	38884.6	14482.5	27102.1	37036.8
10.61_519.3321n	1-Linoleoyl-sn-glycero-3-phosphorylcholine	92.8	C26H50NO7P	10.6108	-0.693858	520.339	pos	M+H, M+Na	11005824	SPJFYYJXNPEZDW-FTJOPAKQSA-N	CCCCC/C=C\C/C=C\CCCCCCCC(=O)OC[C@H](COP(=O)([O-])OCC[N+](C)(C)C)O	5	C04100	Lipids and lipid-like molecules	Glycerophospholipids	Glycerophosphocholines	1.9895e+06	2.4024e+06	2.24806e+06	1.74721e+06	1.87936e+06	2.10294e+06
6.74_542.3110m/z	Paludosine	92.1	C31H45NO8	6.74412	-0.401386	542.311	pos	M+H-H2O									186652	178229	216771	188608	171790	162056
8.80_443.3881m/z	Arnidiol	91.9	C30H50O2	8.80217	-0.570941	443.388	pos	M+H									72488.7	96557.8	80095.5	85803.1	87322.1	95250.2
7.59_719.4721m/z	Gypenoside XIII	91.9	C41H70O12	7.5876	-1.08157	719.472	pos	M+H-2H2O									127284	113680	138637	203578	189527	226177
4.66_437.2772n	Neoline/Bullatine B	91.8	C24H39NO6	4.66208	-1.21036	438.284	pos	M+H-H2O, M+H									8.68213e+06	9.47947e+06	9.00937e+06	6.93736e+06	7.15583e+06	7.40761e+06
2.08_490.1914m/z	amygdalin	91.7	C20H27NO11	2.0849	-1.01187	490.191	pos	M+CH3OH+H	656516	XUCIJNAGGSZNQT-JHSLDZJXSA-N	C1=CC=C(C=C1)[C@H](C#N)O[C@H]2[C@@H]([C@H]([C@@H]([C@H](O2)CO[C@H]3[C@@H]([C@H]([C@@H]([C@H](O3)CO)O)O)O)O)O)O	-2.7	C08325	Organic oxygen compounds	Organooxygen compounds	Carbohydrates and carbohydrate conjugates	1.13148e+06	1.12105e+06	1.15777e+06	1.17613e+06	1.28489e+06	1.26264e+06
7.01_437.3410m/z	Ganoderal A	91.2	C30H44O2	7.01373	-1.04231	437.341	pos	M+H	13934282	RHNFCIPJKSUUES-SPFFTVLFSA-N	C[C@H](CC/C=C(\C)/C=O)[C@H]1CC[C@@]2([C@@]1(CC=C3C2=CC[C@@H]4[C@@]3(CCC(=O)C4(C)C)C)C)C	6.9		Lipids and lipid-like molecules	Prenol lipids	Triterpenoids	60891.7	60935.3	58219.9	59876.1	62347	55720.2
6.96_457.3673m/z	Lyclaninol	90.7	C30H50O4	6.96355	-0.645271	457.367	pos	M+H-H2O	91895437	MRQRSMCZZRLXJG-AGTZBQNOSA-N	C[C@@]12CC[C@@H]3[C@@]([C@H]1CC[C@H]4C(=CC[C@@H]5[C@@]4(C[C@H]([C@H](C5(C)C)O)O)C)C2)(CC[C@H]([C@]3(C)CO)O)C	5.9		Lipids and lipid-like molecules	Prenol lipids	Triterpenoids	234261	239984	225773	242701	243292	234166
8.57_1011.5492m/z	Gypenoside XLIX	90.4	C52H86O21	8.56675	-3.00775	1011.55	pos	M+H-2H2O									986852	1.10098e+06	1.00644e+06	830828	947269	894481
7.59_605.4407m/z	Ginsenoside C-K	90.3	C36H62O8	7.5876	-0.744715	605.441	pos	M+H-H2O					C22127				775427	661705	719912	958877	934678	1.05308e+06
4.17_424.2690m/z	Sarcostin	90.3	C21H34O6	4.16653	-0.999737	424.269	pos	M+ACN+H	46173994	WIOBOUWMWWLZKG-QBZJCNLTSA-N	C[C@@H]([C@@]1(CC[C@]2([C@@]1([C@@H](C[C@H]3[C@]2(CC=C4[C@@]3(CC[C@@H](C4)O)C)O)O)C)O)O)O	-0.3	C17770	Lipids and lipid-like molecules	Steroids and steroid derivatives	Pregnane steroids	439268	419222	454160	409380	399834	415345
6.48_558.3059m/z	12-O-Tiglylphorbol-13-isobutyrate	89.9	C29H40O8	6.47898	-0.53121	558.306	pos	M+ACN+H									518470	769598	599920	747239	801020	546094
11.26_261.1849m/z	falcarindiol	89.6	C17H24O2	11.2563	-0.206438	261.185	pos	M+H	5281148	QWCNQXNAFCBLLV-YWALDVPYSA-N	CCCCCCC/C=C\[C@@H](C#CC#C[C@@H](C=C)O)O	4.4	C08449	Lipids and lipid-like molecules	Fatty Acyls	Fatty alcohols	13192.4	12577.7	13605.4	13305.5	11814.3	10747.3
1.41_123.0554m/z	nicotinamide	89.3	C6H6N2O	1.40587	0.600805	123.055	pos	M+H	936	DFPAKSUCGFBDDF-UHFFFAOYSA-N	C1=CC(=CN=C1)C(=O)N	-0.4	C00153	Organoheterocyclic compounds	Pyridines and derivatives	Pyridinecarboxylic acids and derivatives	2.52618e+06	2.53214e+06	2.68455e+06	2.51962e+06	2.80619e+06	3.0229e+06
10.26_183.0803m/z	Atractylodin	89	C13H10O	10.2589	-0.726296	183.08	pos	M+H	5321047	GRBKWAXRYIITKG-QFMFQGICSA-N	C/C=C/C#CC#C/C=C/C1=CC=CO1	3.5	C16918	Organoheterocyclic compounds	Heteroaromatic compounds		14119.3	15165.9	9889.34	25723.4	20476.9	24670
6.09_768.3925m/z	Tirotundin	88.5	C19H28O6	6.08737	-0.687706	768.392	pos	2M+ACN+Na	324884	VKWNXJLVNFOOOS-UHFFFAOYSA-N	CC1CC2C(C(CC3(CCC1(O3)O)C)OC(=O)C(C)C)C(=C)C(=O)O2	2.8		Lipids and lipid-like molecules	Prenol lipids	Terpene lactones	106008	108888	113893	105698	118410	108967
4.68_147.0440m/z	4-Hydroxycinnamic acid	88.4	C9H8O3	4.68027	-0.631457	147.044	pos	M+H-H2O	637542	NGSWKAQJJWESNS-ZZXKWVIFSA-N	C1=CC(=CC=C1/C=C/C(=O)O)O	1.5	C00811	Phenylpropanoids and polyketides	Cinnamic acids and derivatives	Hydroxycinnamic acids and derivatives	53508.7	54882.9	50044.6	76246.3	77287.9	84422.3
2.07_422.1653m/z	Methyloleoside	88.2	C17H24O11	2.06937	-0.966559	422.165	pos	M+NH4	10692563	XSCVKBFEPYGZSL-JYVCFIOWSA-N	C/C=C/1\[C@@H](C(=CO[C@H]1O[C@H]2[C@@H]([C@H]([C@@H]([C@H](O2)CO)O)O)O)C(=O)OC)CC(=O)O	-2		Lipids and lipid-like molecules	Prenol lipids	Terpene glycosides	341200	347854	368821	582782	671834	688196
7.92_203.1793m/z	4(15),5,10(14)-Germacratrien-1-ol	87.7	C15H24O	7.91575	-0.689661	203.179	pos	M+H-H2O	22298551	OSSWBZXPRYZGRO-YVMONPNESA-N	CC(C)C/1CCC(=C)C(CCC(=C)/C=C1)O	3.7		Lipids and lipid-like molecules	Prenol lipids	Sesquiterpenoids	1.40711e+06	1.30897e+06	1.33041e+06	1.51085e+06	1.48991e+06	1.52012e+06
7.73_789.4753m/z	Ginsenoside Rk1	87.4	C42H70O12	7.72623	-0.906206	789.475	pos	M+Na									606365	585026	529942	736077	625510	624507
0.64_147.1127m/z	L-LYSINE	87.4	C6H14N2O2	0.642183	-1.02161	147.113	pos	M+H	5962	KDXKERNSBIXSRK-YFKPBYRVSA-N	C(CCN)C[C@@H](C(=O)O)N	-3	C00047	Organic acids and derivatives	Carboxylic acids and derivatives	Amino acids, peptides, and analogues	96194	96876.6	132727	192555	177365	173773
5.43_855.4708m/z	Schidigerasaponin D1	86.5	C44H72O17	5.42813	-3.33233	855.471	pos	M+H-H2O	10843362	AADIIQJBIMAADJ-FPJHVOQKSA-N	C[C@H]1[C@H]2[C@H](C[C@@H]3[C@@]2(C(=O)C[C@H]4[C@H]3CC[C@H]5[C@@]4(CC[C@@H](C5)O[C@H]6[C@@H]([C@H]([C@@H]([C@H](O6)CO)O)O[C@H]7[C@@H]([C@H]([C@@H](CO7)O)O)O)O[C@H]8[C@@H]([C@H]([C@@H]([C@H](O8)CO)O)O)O)C)C)O[C@]19CCC(CO9)C	0.1		Lipids and lipid-like molecules	Steroids and steroid derivatives	Steroidal glycosides	126807	141950	101705	57073.2	76711.1	62527.7
7.78_459.3828m/z	23-Hydroxybetulin	86	C30H50O3	7.7789	-1.07501	459.383	pos	M+H									920318	854211	766164	925295	900659	889386
9.00_235.1688m/z	Curcumenol	85.9	C15H22O2	9.0005	-1.76814	235.169	pos	M+H	167812	ISFMXVMWEWLJGJ-NZBPQXDJSA-N	C[C@H]1CC[C@@H]2[C@]13CC(=C(C)C)[C@](O3)(C=C2C)O	2.2	C16942	Lipids and lipid-like molecules	Prenol lipids	Sesquiterpenoids	12302.6	9911.76	13241.6	13674.4	13737.3	13819.6
1.75_502.2642m/z	Spiranine	85.5	C23H35NO9	1.7538	-0.901961	502.264	pos	M+CH3OH+H	14845643	LYCHAEUHBIADIF-CRUIESPDSA-N	CCC(C)[C@]1([C@H](C(=O)O[C@@H]([C@](C(=O)OCC2=CCN3[C@H]2[C@@H](CC3)OC1=O)(C(C)C)O)C)O)O	0.8		Phenylpropanoids and polyketides	Macrolides and analogues		2.14009e+06	2.09272e+06	1.81276e+06	2.0038e+06	1.97491e+06	1.73571e+06
1.61_440.2638m/z	Nelumnucifoside B	85.3	C21H34O7	1.60522	-1.12029	440.264	pos	M+ACN+H	154814078	XHAUOHBDNZKIEL-NTUCQIPKSA-N	CC1=C2C[C@@H](CC[C@]2(CCC1=O)C)C(C)(C)O[C@H]3[C@@H]([C@H]([C@@H]([C@H](O3)CO)O)O)O	0.7		Lipids and lipid-like molecules	Prenol lipids	Sesquiterpenoids	91510.3	104150	84979.2	89602.8	101475	96662.5
1.12_394.2585m/z	14-Deoxy-17-hydroxyandrographolide	85.2	C20H32O5	1.11862	-0.944387	394.258	pos	M+ACN+H	11631693	LMOGEODVJJLYGW-UQZPWQSVSA-N	C[C@@]12CC[C@H]([C@@]([C@H]1CC[C@@H]([C@H]2CCC3=CCOC3=O)CO)(C)CO)O	2.8		Lipids and lipid-like molecules	Prenol lipids	Terpene lactones	98150.5	87462.3	80152.3	18053.7	12689.4	6487.45
8.57_587.4302m/z	Pseudoginsenoside Rh2	85.1	C36H62O8	8.56675	-0.734052	587.43	pos	M+H-2H2O									195716	210702	190831	240951	223806	247407
6.69_475.3779m/z	Bryodulcosigenin	85	C30H50O4	6.68915	-0.545194	475.378	pos	M+H	441813	FPMQKXQOBKDVHF-ZGUWQJCPSA-N	C[C@H](CCC(C(C)(C)O)O)[C@H]1CC[C@@]2([C@@]1(CC(=O)[C@@]3([C@H]2CC=C4[C@H]3CC[C@@H](C4(C)C)O)C)C)C	5.1	C08789	Lipids and lipid-like molecules	Steroids and steroid derivatives	Cucurbitacins	14561.6	10807.6	15905.4	14551.1	10981.4	12279.2
7.81_456.3598n	Dulcioic acid	84.4	C30H48O3	7.81362	-1.12164	439.357	pos	M+H-H2O, M+H	101051955	PSVZSZBQAZPKNI-IEGIENCHSA-N	C[C@H]1[C@@H](CC[C@]2([C@@H]1C3=CC[C@@H]4[C@]5(CC[C@@H](C([C@@H]5CC[C@]4([C@@]3(CC2)C)C)(C)C)O)C)C)C(=O)O	7.6		Lipids and lipid-like molecules	Prenol lipids	Triterpenoids	4.35222e+06	4.20051e+06	4.11018e+06	5.94716e+06	5.26477e+06	5.60346e+06
11.57_521.3478n	1-Oleoyl-sn-glycero-3-phosphocholine	84.4	C26H52NO7P	11.5661	-0.639992	544.337	pos	M+H, M+Na	16081932	YAMUFBLWGFFICM-PTGWMXDISA-N	CCCCCCCC/C=C\CCCCCCCC(=O)OC[C@H](COP(=O)([O-])OCC[N+](C)(C)C)O	5.7	C03916	Lipids and lipid-like molecules	Glycerophospholipids	Glycerophosphocholines	928719	839369	705741	643586	805027	705202
6.69_657.3665m/z	Cimicifugoside H2	83.9	C35H54O10	6.68915	8.8572	657.367	pos	M+Na	10100589	SUNYLGIAMKNXMN-GLWILYKISA-N	C[C@H](CC(=O)[C@@H](C(C)(C)O)O)[C@H]1C(=O)C[C@@]2([C@@]1(C[C@@H]([C@]34C2=CC[C@@H]5[C@]3(C4)CC[C@@H](C5(C)C)O[C@H]6[C@@H]([C@H]([C@@H](CO6)O)O)O)O)C)C	0.8	C08935	Lipids and lipid-like molecules	Steroids and steroid derivatives	Cycloartanols and derivatives	253748	198365	266924	229152	286519	252474
6.07_195.0651m/z	Isoferulic acid	83.3	C10H10O4	6.07268	-0.41965	195.065	pos	M+H	736186	QURCVMIEKCOAJU-HWKANZROSA-N	COC1=C(C=C(C=C1)/C=C/C(=O)O)O	1.5	C10470	Phenylpropanoids and polyketides	Cinnamic acids and derivatives	Hydroxycinnamic acids and derivatives	37386.9	40920.9	32867.3	76404.2	80259.4	84394.8
6.94_865.4909m/z	Prosapogenin CP6	83.3	C46H74O16	6.94485	-3.99367	865.491	pos	M+H-H2O	15625347	IAGSHEHQJJTLLR-UHFFFAOYSA-N	CC1C(C(C(C(O1)OC2C(C(COC2OC3CCC4(C(C3(C)CO)CCC5(C4CC=C6C5(CCC7(C6CC(CC7)(C)C)C(=O)O)C)C)C)O)O)O)OC8C(C(C(CO8)O)O)O)O	2.1		Lipids and lipid-like molecules	Prenol lipids	Triterpenoids	412014	392480	379939	296072	309023	334354
5.60_444.2743m/z	15,16-Epoxy-15-ethoxy-6beta,13-dihydroxylabd-8-en-7-one	83.2	C22H36O5	5.60483	5.88201	444.274	pos	M+ACN+Na	131847420	UYEGQRIXYLIQFR-GHEHZWTJSA-N	CCOC1CC(CO1)(CCC2=C(C(=O)[C@H]([C@@H]3[C@@]2(CCCC3(C)C)C)O)C)O	3.3		Lipids and lipid-like molecules	Prenol lipids	Diterpenoids	137111	120586	133400	106457	109934	89837.1
1.54_607.2455m/z	Ipecoside	83	C27H35NO12	1.53848	-7.53003	607.245	pos	M+ACN+H	442249	QISXROCIXKXUPS-OWVLCBNUSA-N	CC(=O)N1CCC2=CC(=C(C=C2[C@H]1C[C@H]3[C@H]([C@@H](OC=C3C(=O)OC)O[C@H]4[C@@H]([C@H]([C@@H]([C@H](O4)CO)O)O)O)C=C)O)O	-0.3	C09464	Lipids and lipid-like molecules	Prenol lipids	Terpene glycosides	45736.1	42362	51214.9	53023.1	55093.2	53815.7
4.84_360.2529m/z	Yucalexin P-17	82.9	C20H30O3	4.84035	-1.34969	360.253	pos	M+ACN+H	44448241	OKNGHMJLXXXEEZ-UMYDBDEDSA-N	C[C@@]12CC(=O)[C@H](C([C@H]1CCC3=C[C@@]([C@H](C[C@@H]23)O)(C)C=C)(C)C)O	3.2		Lipids and lipid-like molecules	Prenol lipids	Diterpenoids	199741	213335	208465	171134	186227	162575
8.27_459.3828m/z	Panaxtriol	82.5	C30H52O4	8.26518	-0.885776	459.383	pos	M+H-H2O	73599	QFJUYMMIBFBOJY-UXZRXANASA-N	C[C@@]1(CCCC(O1)(C)C)[C@H]2CC[C@@]3([C@@H]2[C@@H](C[C@H]4[C@]3(C[C@H]([C@@H]5[C@@]4(CC[C@@H](C5(C)C)O)C)O)C)O)C	5.5	C16792	Lipids and lipid-like molecules	Prenol lipids	Terpene glycosides	102986	110298	102837	123249	102711	105695
4.25_408.2741m/z	8-Hydroxydigitoxigenin	82.5	C23H34O5	4.25485	-0.937062	408.274	pos	M+NH4									2.56463e+06	2.11013e+06	2.34816e+06	2.28834e+06	2.41932e+06	2.1523e+06
7.45_442.3808n	12-Oleanene-3,6-diol	82.2	C30H50O2	7.44795	-0.701567	407.367	pos	M+H-H2O, M+H, M+H-2H2O									6.98795e+06	7.06504e+06	6.6742e+06	9.55325e+06	9.44053e+06	9.78501e+06
6.89_501.2303m/z	Jasminoside N	82.1	C22H38O11	6.88923	-0.619845	501.23	pos	M+Na	101505270	GOGLDSNWBWSTJG-KTSRQYQESA-N	CC(=CCC/C(=C/CO[C@H]1[C@@H]([C@H]([C@@H]([C@H](O1)CO[C@H]2[C@@H]([C@H]([C@@H]([C@H](O2)CO)O)O)O)O)O)O)/C)C	-0.8		Lipids and lipid-like molecules	Prenol lipids	Terpene glycosides	14227.2	14336.6	12113.6	7005.2	10823.4	5970.45
5.90_544.2890m/z	4beta-Hydroxywithanolide E	82	C28H38O8	5.90098	-2.93511	544.289	pos	M+ACN+H	73621	UPBUGICUKQIKTJ-KABTZXSUSA-N	CC1=C(C(=O)O[C@H](C1)[C@@](C)([C@@]2(CC[C@@]3([C@@]2(CC[C@H]4[C@H]3C[C@@H]5[C@]6([C@@]4(C(=O)C=C[C@@H]6O)C)O5)C)O)O)O)C	0.6		Lipids and lipid-like molecules	Steroids and steroid derivatives	Steroid lactones	50834.6	44409	47935.7	35118.3	33698.8	37342.3
10.43_259.1669m/z	Curdione	81.9	C15H24O2	10.4346	0.114076	259.167	pos	M+Na	6441391	KDPFMRXIVDLQKX-NHFJXKHHSA-N	C[C@H]1CC/C=C(/CC(=O)[C@@H](CC1=O)C(C)C)\C	2.7	C17493	Lipids and lipid-like molecules	Prenol lipids	Sesquiterpenoids	9307.66	8738.08	9172.66	6856	9309.61	9974.23
4.90_392.2791m/z	Ajaconine	81.7	C22H33NO3	4.89532	-1.21795	392.279	pos	M+CH3OH+H					C08656				248547	251859	252660	185562	208342	166140
7.46_440.3648n	Kulinone	81.5	C30H48O2	7.46388	-1.41384	423.362	pos	M+H-H2O, M+H, M+ACN+H, M+H-2H2O	44567124	YORJEFOAAXJWIS-QOXWJFHWSA-N	C[C@H](CCC=C(C)C)[C@@H]1[C@H](C[C@]2([C@]1(CC[C@H]3C2=CC[C@@H]4[C@@]3(CCC(=O)C4(C)C)C)C)C)O	7.5		Lipids and lipid-like molecules	Prenol lipids	Triterpenoids	1.41989e+07	1.28469e+07	1.3377e+07	1.68281e+07	1.63372e+07	1.67236e+07
9.16_459.3828m/z	Hispidol B	80.6	C30H52O4	9.1625	-1.02248	459.383	pos	M+H-H2O					C08644				165226	166157	133186	157923	145970	168288
14.78_398.1732m/z	N-Benzyloxycarbonyl-N-Glycylphenylalanine	80.2	C19H20N2O5	14.7832	6.14223	398.173	pos	M+ACN+H									342019	325809	260287	460574	379572	465892
5.09_436.2327m/z	Byzantionoside B	80.1	C19H32O7	5.09103	5.71643	436.233	pos	M+ACN+Na	14135395	NYLNHNDMNOPWAZ-ZLEFDVGRSA-N	CC1=CC(=O)CC([C@H]1CC[C@@H](C)O[C@H]2[C@@H]([C@H]([C@@H]([C@H](O2)CO)O)O)O)(C)C	0.3		Lipids and lipid-like molecules	Fatty Acyls	Fatty acyl glycosides	32052.7	30073.5	32303.7	38919.2	36094	32679.2
5.45_311.1486m/z	Rehmapicroside	79.4	C16H26O8	5.44653	-0.998894	311.149	pos	M+H-2H2O	21637711	ITYUWPGZACWPPQ-QLDIZCGWSA-N	CC1=C(C(CC[C@H]1O[C@H]2[C@@H]([C@H]([C@@H]([C@H](O2)CO)O)O)O)(C)C)C(=O)O	-0.6		Lipids and lipid-like molecules	Fatty Acyls	Fatty acyl glycosides	23144.6	25289.5	24693.5	24078	26046	22471.6
5.04_522.3059m/z	Migrastatin	79.3	C27H39NO7	5.03658	-0.480838	522.306	pos	M+CH3OH+H									34792.7	28766	32252.7	25790.6	28436.2	29749.9
5.73_620.3061m/z	Hellebrigenin-3-O--glucoside	79.2	C30H42O11	5.72815	-0.728914	620.306	pos	M+ACN+H									84508.7	96786.3	105625	71598.6	71584.4	77123.3
7.31_409.3828m/z	(2Z,6Z,10E,14E,18E)-Farnesylfarnesol	79	C30H50O	7.30553	-0.291517	409.383	pos	M+H-H2O									19373.4	19771.6	23583.1	27896.6	25854.5	22600.3
4.70_224.0683n	Sinapinic acid	78.6	C11H12O5	4.69688	-0.683084	225.076	pos	M+H-H2O, M+H	637775	PCMORTLOPMLEFB-ONEGZZNKSA-N	COC1=CC(=CC(=C1O)OC)/C=C/C(=O)O	1.5		Phenylpropanoids and polyketides	Cinnamic acids and derivatives	Hydroxycinnamic acids and derivatives	110383	102416	90222.5	114789	128752	134337
6.19_558.3057m/z	Isopropyl-epi-isoobacunoate	78.5	C29H40O8	6.19073	-0.861291	558.306	pos	M+ACN+H									90366	75056.2	84687.3	78016.2	60455.6	62377.6
3.53_404.1529m/z	Catalpol	78.5	C15H22O10	3.53415	-6.1694	404.153	pos	M+ACN+H	91520	LHDWRKICQLTVDL-PZYDOOQISA-N	C1=CO[C@H]([C@H]2[C@@H]1[C@@H]([C@H]3[C@@]2(O3)CO)O)O[C@H]4[C@@H]([C@H]([C@@H]([C@H](O4)CO)O)O)O	-3.2	C09773	Organic oxygen compounds	Organooxygen compounds	Carbohydrates and carbohydrate conjugates	34736.7	31032.6	33813.5	16941	14571.9	20775.6
4.38_348.2530m/z	3,5,25-Trihydroxyergostan-6-one	78.3	C19H30O3	4.37775	-1.01084	348.253	pos	M+ACN+H	45033695	OWZBXHMGYRJJON-GCZFVGITSA-N	C[C@@]12CCCC1C3CC(=O)[C@]4(C[C@H](CC[C@@]4(C3CC2)C)O)O	3.5		Lipids and lipid-like molecules	Steroids and steroid derivatives	Androstane steroids	252876	261718	235324	178770	192283	177335
14.80_385.1779m/z	Methyl 2alpha-hydroxyhardwickiate	78.2	C21H30O4	14.8022	1.09844	385.178	pos	M+K	14807574	JSKOGQSOLMLOJZ-SIPBKJAZSA-N	C[C@@H]1CC[C@@]2([C@@H]([C@@]1(C)CCC3=COC=C3)C[C@H](C=C2C(=O)OC)O)C	4.7		Lipids and lipid-like molecules	Prenol lipids	Diterpenoids	12171	9897.64	8501.54	10445.4	9424.09	11272.6
4.06_485.2619n	Mesaconine	78.2	C24H39NO9	4.0629	-1.12998	486.269	pos	M+H, M+Na									2.66651e+07	2.5545e+07	2.98964e+07	2.43091e+07	2.78019e+07	2.51387e+07
5.18_492.2955m/z	Neomethymycin	78.2	C25H43NO7	5.17802	4.89851	492.295	pos	M+Na	5282033	UEIVQYHYALXCBD-OTUJEKPESA-N	C[C@H]1C[C@H](C(=O)/C=C/[C@H]([C@H](OC(=O)[C@@H]([C@H]1O[C@H]2[C@@H]([C@H](C[C@H](O2)C)N(C)C)O)C)[C@@H](C)O)C)C	2.8	C11995	Organic oxygen compounds	Organooxygen compounds	Carbohydrates and carbohydrate conjugates	79021.7	85793.8	88609.7	75158	79907.2	74938.3
4.54_470.2743m/z	Forskolin J	78.1	C24H36O8	4.53847	-1.09831	470.274	pos	M+NH4	23254517	ZSBZMJGJWOYRBW-JZLRHMRTSA-N	CC(=O)O[C@H]1[C@@H]2[C@]([C@H](CCC2(C)C)O)([C@]3(C(=O)C[C@](O[C@@]3([C@H]1OC(=O)C)C)(C)C=C)O)C	1.6	C09076	Lipids and lipid-like molecules	Prenol lipids	Triterpenoids	7.44127e+06	7.71857e+06	8.29396e+06	6.92427e+06	7.49496e+06	7.11143e+06
0.79_689.2106m/z	Melitidin	78.1	C33H40O18	0.7857	4.1798	689.211	pos	M+H-2H2O	168011951	NEFQWEGQYZRALY-LIRNRXGKSA-N	C[C@H]1[C@@H]([C@H]([C@H]([C@@H](O1)O[C@@H]2[C@H]([C@@H]([C@H](O[C@H]2OC3=CC(=C4C(=O)C[C@H](OC4=C3)C5=CC=C(C=C5)O)O)COC(=O)CC(C)(CC(=O)O)O)O)O)O)O)O	-1.5		Phenylpropanoids and polyketides	Flavonoids	Flavonoid glycosides	685455	771243	782723	1.21416e+06	1.25031e+06	1.4779e+06
7.66_875.4730m/z	Ilekudinoside T	77.9	C47H74O17	7.65575	-6.29456	875.473	pos	M+H-2H2O									87484	114034	97130.5	53789.6	80681.4	58622.7
9.98_192.1149n	Senkyunolide A	77.8	C12H16O2	9.97808	-0.836853	193.122	pos	M+H, M+ACN+H, M+ACN+Na, M+H-H2O, M+Na	3085257	ZPIKVDODKLJKIN-NSHDSACASA-N	CCCC[C@H]1C2=C(C=CCC2)C(=O)O1	2.7	C17853	Organoheterocyclic compounds	Isobenzofurans		942870	897083	997474	904416	880875	944788
4.73_434.2300n	Lophanthoidin F	77.6	C24H34O7	4.73277	-1.07866	452.264	pos	M+H, M+NH4	5318210	KAFLKOPTWXVBHC-UHFFFAOYSA-N	CCOC1C(C2C(CCCC2(C3=C1C(=C(C(=O)C3=O)C(C)COC(=O)C)O)C)(C)C)O	2.4		Lipids and lipid-like molecules	Prenol lipids	Diterpenoids	311680	260540	270279	200899	191675	212706
5.36_441.3726m/z	12-Ursene-3,16,22-triol	77.5	C30H50O3	5.35718	-0.287424	441.373	pos	M+H-H2O									112551	107392	96271.5	129742	119388	122287
6.04_149.0597m/z	(E)-Cinnamic acid	77.4	C9H8O2	6.03795	-0.341135	149.06	pos	M+H	444539	WBYWAXJHAXSJNI-VOTSOKGWSA-N	C1=CC=C(C=C1)/C=C/C(=O)O	2.1	C10438	Phenylpropanoids and polyketides	Cinnamic acids and derivatives	Cinnamic acids	6965.93	8430.16	7368.35	9823.93	10936.1	12192.9
5.13_468.2953m/z	Browniine	77.4	C25H41NO7	5.12752	-0.657501	468.295	pos	M+H					C08665				455653	468872	415454	318699	356585	328446
1.77_376.2477m/z	Lathyrol	77.2	C20H30O4	1.76912	-1.63001	376.248	pos	M+ACN+H	6443057	SDBITTRHSROXCY-ZVOALYMASA-N	C[C@H]1C[C@]2([C@H]([C@H]1O)[C@H](C(=C)CC[C@H]3[C@H](C3(C)C)/C=C(\C2=O)/C)O)O	2.2	C09125	Lipids and lipid-like molecules	Prenol lipids	Diterpenoids	52684.7	53238.1	51686.5	34473.5	36130.9	37571.4
7.80_284.2137n	6,7-Dehydroferruginol	77.2	C20H28O	7.79715	-1.20357	267.21	pos	M+H-H2O, M+H	10978982	NCHINJPZLGMLCY-AZUAARDMSA-N	CC(C)C1=C(C=C2C(=C1)C=C[C@@H]3[C@@]2(CCCC3(C)C)C)O	6.5		Lipids and lipid-like molecules	Prenol lipids	Diterpenoids	26132.4	21330.8	22601.2	20661.4	20248.5	18375.6
7.52_801.4986m/z	Bacoside A	76.7	C41H68O13	7.51718	-1.17461	801.499	pos	M+CH3OH+H									345337	283469	347017	233593	247925	246059
5.45_606.2905m/z	Juncuenin D	76.1	C18H18O3	5.44653	9.73757	606.291	pos	2M+ACN+H	44178856	YMHWAVLJEDKKGD-UHFFFAOYSA-N	CC1=C(C=CC2=C1CCC3(C2=CC(=O)C(=C3C=C)C)O)O	2.1		Lipids and lipid-like molecules	Steroids and steroid derivatives	Oxosteroids	416450	363014	401394	305599	336425	319048
5.00_105.0338m/z	p-Hydroxybenzaldehyde	76.1	C7H6O2	5.00095	2.65833	105.034	pos	M+H-H2O	126	RGHHSNMVTDWUBI-UHFFFAOYSA-N	C1=CC(=CC=C1C=O)O	1.4	C00633	Organic oxygen compounds	Organooxygen compounds	Carbonyl compounds	4655.8	4698.17	5440.14	31020.3	32653.3	31372.4
14.07_282.2788m/z	Oleamide	75.8	C18H35NO	14.0656	-1.30629	282.279	pos	M+H	5283387	FATBGEAMYMYZAF-KTKRTIGZSA-N	CCCCCCCC/C=C\CCCCCCCC(=O)N	6.6	C19670	Lipids and lipid-like molecules	Fatty Acyls	Fatty amides	79737.9	104281	93323.8	119949	213720	272125
9.27_807.4856m/z	20(S)-Ginsenoside F2	75.8	C42H72O13	9.26785	-1.10136	807.486	pos	M+Na					C20779				308227	343601	404950	293811	335530	311596
0.05_153.1272m/z	p-Menth-1-ene-3,6-diol	75.6	C10H18O2	0.0538667	-1.18483	153.127	pos	M+H-H2O	13919076	CDEBGVXOFDWUAF-UHFFFAOYSA-N	CC1=CC(C(CC1O)C(C)C)O	1		Lipids and lipid-like molecules	Prenol lipids	Monoterpenoids	5.41866e+06	5.13043e+06	6.47366e+06	1.3468e+07	1.4963e+07	1.26014e+07
9.82_971.4918m/z	Kaikasaponin III	75.4	C48H78O17	9.81977	-3.4812	971.492	pos	M+2Na-H									231991	196745	203441	146294	171370	199777
5.36_460.2690m/z	Wortmannilactone A	75.4	C24H34O6	5.35718	-0.756248	460.269	pos	M+ACN+H	11697405	FYXXVPQBBFJUET-BQRLCHNUSA-N	CC(CC1C/C=C/C=C/C=C/C(CC(CC(C/C=C/C=C/C=C/C(=O)O1)O)O)O)O	3.8		Phenylpropanoids and polyketides	Macrolides and analogues		563608	554876	538342	496072	464093	465457
2.37_378.2635m/z	16,18-Dihydroxy-3,13-clerodadien-15-oic acid	75.1	C20H32O4	2.37048	-1.20155	378.263	pos	M+ACN+H	25775466	LRLROPFPFABQRF-CBYQQGIISA-N	C[C@@H]1CC[C@@]2([C@@H]([C@@]1(C)CC/C(=C/C(=O)O)/CO)CCC=C2CO)C	3.7		Lipids and lipid-like molecules	Prenol lipids	Diterpenoids	50341.8	55330.8	50285.2	31757.4	31480.7	27864.5
10.87_423.3614m/z	Glochidonol	74.8	C30H48O2	10.873	-1.58505	423.361	pos	M+H-H2O	14167335	POKGESLRCWHPFR-GEWRCSBCSA-N	CC(=C)[C@@H]1CC[C@]2([C@H]1[C@H]3CC[C@H]4[C@]([C@@]3(CC2)C)(CC[C@@H]5[C@@]4([C@@H](CC(=O)C5(C)C)O)C)C)C	8.6		Lipids and lipid-like molecules	Prenol lipids	Triterpenoids	4276.4	8544.42	5563.9	6027.23	5135.64	8444.28
7.81_410.3543n	7,22,25-Stigmastatrienol	74.4	C29H46O	7.81362	-1.45895	393.351	pos	M+H-H2O, M+CH3OH+H, M+H	5283656	IMWBKGMKWXIXEQ-FXIAWGAOSA-N	CC[C@H](/C=C/[C@@H](C)[C@H]1CC[C@@H]2[C@@]1(CC[C@H]3C2=CC[C@@H]4[C@@]3(CC[C@@H](C4)O)C)C)C(=C)C	8.4		Lipids and lipid-like molecules	Steroids and steroid derivatives	Stigmastanes and derivatives	395045	382049	366713	487986	386160	466301
10.43_425.3774m/z	9(11),12-Oleanadien-3-ol	74.3	C30H48O	10.4346	-0.871409	425.377	pos	M+H									381077	428177	362450	323326	275110	275731
1.94_364.2112m/z	Pterisolic acid A	74.3	C20H26O5	1.9353	-1.89406	364.211	pos	M+NH4									31845.4	31565	31859	33599.7	32125.7	28416.5
6.05_183.0650m/z	Syringaldehyde	74.1	C9H10O4	6.05495	-0.91402	183.065	pos	M+H	8655	KCDXJAYRVLXPFO-UHFFFAOYSA-N	COC1=CC(=CC(=C1O)OC)C=O	0		Benzenoids	Phenols	Methoxyphenols	14565.9	14779.2	16436	21767.8	26027.1	23571.8
8.39_316.2843m/z	Ricinolic acid	73.2	C18H34O3	8.38913	-1.11234	316.284	pos	M+NH4	643684	WBHHMMIMDMUBKC-QJWNTBNXSA-N	CCCCCC[C@H](C/C=C\CCCCCCCC(=O)O)O	5.7	C08365	Lipids and lipid-like molecules	Fatty Acyls	Fatty acids and conjugates	184132	185152	199452	151125	122067	136438
1.56_380.2062m/z	Teusalvin C	73.2	C20H26O6	1.55563	-1.48318	380.206	pos	M+NH4	14021451	GLNIOASGXMEGTM-LTPBQMFOSA-N	C[C@@H]1C[C@H]([C@@]2([C@@H]([C@@]13C[C@H](OC3=O)C4=COC=C4)CCC=C2CO)CO)O	1.2		Lipids and lipid-like molecules	Prenol lipids	Terpene lactones	130821	137311	127655	150439	215912	212078
3.48_350.1454m/z	Koaburaside	72.9	C14H20O9	3.483	2.54354	350.145	pos	M+NH4	5318820	SWHCKWOYUSDWOF-RGCYKPLRSA-N	COC1=CC(=CC(=C1O)OC)O[C@H]2[C@@H]([C@H]([C@@H]([C@H](O2)CO)O)O)O	-0.9		Organic oxygen compounds	Organooxygen compounds	Carbohydrates and carbohydrate conjugates	251233	217993	246135	249343	238163	233162
13.01_507.2174m/z	Neocaesalpin L	72.1	C26H36O11	13.006	-9.6991	507.217	pos	M+H-H2O	102292460	OXWMFXBPLWSUMS-UPCXZGNHSA-N	CC(=O)O[C@H]1CCC([C@]2([C@]1([C@H]3C[C@@]4(C(=CC(=O)O4)[C@@]([C@@H]3[C@H]([C@@H]2OC(=O)C)OC(=O)C)(C)O)O)C)O)(C)C	0.2		Organoheterocyclic compounds	Naphthofurans		50721.9	54801.6	71444.5	79001.7	89275.2	99875.3
5.09_466.2797m/z	14-Dehydrobrowniine	71.9	C25H39NO7	5.09103	-0.587115	466.28	pos	M+H									114970	122844	114414	90667.2	93753.4	71521.4
5.09_250.1184m/z	Steviol-19-O-Glucoside	71.7	C12H19N3O5	5.09103	-0.744923	250.118	pos	M+H-2H2O	162639131	OQPOFZJZPYRNFF-CUUWTHTHSA-N	C[C@@]12CCC[C@@]([C@H]1CC[C@@]34[C@H]2CCC(C3)(C(=C)C4)O)(C)C(=O)O[C@H]5[C@@H]([C@H]([C@@H]([C@H](O5)CO)O)O)O	2		Lipids and lipid-like molecules	Prenol lipids	Terpene glycosides	31925.4	32777.4	32565.1	44262.3	41814.4	38401.2
6.23_938.5290n	Dregeoside Aa1	71.7	C49H78O17	6.22628	5.408	492.254	pos	M+2H, M+H, M+NH4, M+Na, M+H+Na, M+2Na									1.27243e+07	1.14252e+07	1.41766e+07	1.22742e+07	1.12352e+07	1.20261e+07
0.81_162.0759m/z	D-Glucosamine	71.6	C6H13NO5	0.812683	-0.902071	162.076	pos	M+H-H2O	439213	MSWZFWKMSRAUBD-IVMDWMLBSA-N	C([C@@H]1[C@H]([C@@H]([C@H](C(O1)O)N)O)O)O	-2.8	C00329	Organic oxygen compounds	Organooxygen compounds	Carbohydrates and carbohydrate conjugates	127350	118011	138289	190424	190096	194540
9.07_415.1723m/z	(6R,9R)-3-Oxo-alpha-ionol glucoside	71.5	C19H30O7	9.07175	5.22005	415.172	pos	M+2Na-H	9820702	SZOPSAFLRCYJCX-ITEOXOHJSA-N	CC1=CC(=O)CC([C@H]1/C=C/[C@@H](C)O[C@H]2[C@@H]([C@H]([C@@H]([C@H](O2)CO)O)O)O)(C)C	0		Lipids and lipid-like molecules	Fatty Acyls	Fatty acyl glycosides	51851.2	50405.6	47240.9	45285.7	54299.6	48899.1
13.99_437.2353m/z	20-O-Acetylingenol-3-angelate	71.5	C27H36O7	13.9876	6.42691	437.235	pos	M+H-2H2O									83343	84166.8	88547.2	2357.23	18537.7	4986.95
7.59_574.4228n	Inundoside E	71.5	C35H58O6	7.5876	-0.855475	575.43	pos	M+H-H2O, M+H, M+H-2H2O	163084701	KYUUSTRQNQMKJQ-PFDDXGKDSA-N	C[C@@]12CC[C@@H]3[C@@]([C@H]1CC[C@H]4C(=CC[C@@H]5[C@@]4(CC[C@H](C5(C)C)O)C)C2)(CC[C@@H](C3(C)C)O[C@H]6[C@@H]([C@H]([C@H](CO6)O)O)O)C	6		Lipids and lipid-like molecules	Prenol lipids	Triterpenoids	599159	516218	540468	751336	727874	798414
10.65_355.2837m/z	9-Hydroxy-13E-labden-15-oic acid	71.2	C20H34O3	10.645	-1.77684	355.284	pos	M+CH3OH+H	73554047	GVGJRMWFFTWASU-MABCWTSKSA-N	C[C@H]1CC[C@@H]2[C@@]([C@]1(CC/C(=C/C(=O)O)/C)O)(CCCC2(C)C)C	5.5		Lipids and lipid-like molecules	Prenol lipids	Diterpenoids	152379	166249	135758	85139.3	86830.1	91148.9
6.87_455.3515m/z	Bourjotinolone A	71.1	C30H48O4	6.86985	-1.03983	455.351	pos	M+H-H2O	21603611	RNETYSXHFSDFMM-VRUJEOEASA-N	C[C@@]12CC[C@H]3C(=CC[C@@H]4[C@@]3(CCC(=O)C4(C)C)C)[C@]1(CC[C@H]2[C@@H]5C[C@H]([C@H](OC5)C(C)(C)O)O)C	5.8		Lipids and lipid-like molecules	Prenol lipids	Triterpenoids	57278.4	61906.1	59396.8	53551.4	57474.2	54937.3
4.66_482.2746m/z	Asebotoxin III	70.5	C23H36O8	4.66208	-0.636686	482.275	pos	M+ACN+H	115156	PTPFNNBWQYPEKV-UHFFFAOYSA-N	CC(C(=O)OC1C2CCC3C1(CC(C4(C(C3(C)O)C5C(C4(C)C)O5)O)O)CC2(C)O)O	0	C09063	Lipids and lipid-like molecules	Prenol lipids	Diterpenoids	135535	156327	157505	104150	94563.4	104735
7.64_321.2574m/z	Disparlure	70.2	C19H38O	7.63768	6.90229	321.257	pos	M+K	205983	HFOFYNMWYRXIBP-UHFFFAOYSA-N	CCCCCCCCCCC1C(O1)CCCCC(C)C	8.2		Organoheterocyclic compounds	Epoxides		31906.8	32304.8	31388.2	42041.6	42946	43544.7
6.87_385.2482m/z	ent-16beta,17-Isopropylidenedioxykaurane	70.1	C23H38O2	6.86985	-6.316	385.248	pos	M+K	91885200	KIJYVQFJGWLPQH-NXKRBXPFSA-N	C[C@@]12CCCC([C@H]1CC[C@]34[C@H]2CC[C@H](C3)[C@]5(C4)COC(O5)(C)C)(C)C	6.4					62288.2	58305.5	59103.6	47543.9	58638.1	49693.5
8.43_821.4644m/z	forskolin	69.7	C22H34O7	8.42743	-4.59383	821.464	pos	2M+H	47936	OHCQJHSOBUTRHG-KGGHGJDLSA-N	CC(=O)O[C@H]1[C@H]([C@@H]2[C@]([C@H](CCC2(C)C)O)([C@@]3([C@@]1(O[C@@](CC3=O)(C)C=C)C)O)C)O	1	C09076	Lipids and lipid-like molecules	Prenol lipids	Triterpenoids	81117.1	102809	91550.3	46624.2	51578.6	53068.7
7.59_578.1420n	2''-O-E-p-Coumaroylafzelin	69.5	C30H26O12	7.5876	-0.770088	543.128	pos	M+H-2H2O, M+Na, M+H, M+H-H2O	49836074	XTSAKAIOOOOJPS-OKOXDJDNSA-N	C[C@H]1[C@@H]([C@H]([C@H]([C@@H](O1)OC2=C(OC3=CC(=CC(=C3C2=O)O)O)C4=CC=C(C=C4)O)OC(=O)/C=C/C5=CC=C(C=C5)O)O)O	3.5		Phenylpropanoids and polyketides	Flavonoids	Flavonoid glycosides	852707	767331	838405	1.45028e+06	1.74414e+06	1.72846e+06
1.31_456.2072m/z	Neolinustatin	69.4	C17H29NO11	1.31097	-0.799751	456.207	pos	M+CH3OH+H	119533	WOSYVGNDRYBQCQ-BARGLTKPSA-N	CC[C@](C)(C#N)O[C@H]1[C@@H]([C@H]([C@@H]([C@H](O1)CO[C@H]2[C@@H]([C@H]([C@@H]([C@H](O2)CO)O)O)O)O)O)O	-3.3	C08336	Organic oxygen compounds	Organooxygen compounds	Carbohydrates and carbohydrate conjugates	439544	420658	429782	473922	523803	511227
10.22_417.1903m/z	Schisandrol B	69.1	C23H28O7	10.2232	-1.21484	417.19	pos	M+H	634470	ZWRRJEICIPUPHZ-UHFFFAOYSA-N	CC1CC2=CC3=C(C(=C2C4=C(C(=C(C=C4CC1(C)O)OC)OC)OC)OC)OCO3	3.9		Phenylpropanoids and polyketides	Tannins	Hydrolyzable tannins	97513.2	110539	116863	140616	89214	158137
0.64_133.0971m/z	D-proline	69	C5H9NO2	0.642183	-0.545105	133.097	pos	M+NH4	8988	ONIBWKKTOPOVIA-SCSAIBSYSA-N	C1C[C@@H](NC1)C(=O)O	-2.5	C00763	Organic acids and derivatives	Carboxylic acids and derivatives	Amino acids, peptides, and analogues	22429.3	25962.2	30247.8	46614	45320.2	43580
6.07_245.1283m/z	Cyclo(Phe-Pro)	68.6	C14H16N2O2	6.07268	-0.763497	245.128	pos	M+H	99895	QZBUWPVZSXDWSB-UHFFFAOYSA-N	C1CC2C(=O)NC(C(=O)N2C1)CC3=CC=CC=C3	1.4	C11847	Organic acids and derivatives	Carboxylic acids and derivatives	Amino acids, peptides, and analogues	182312	199327	207254	211901	236830	212346
8.04_621.4356m/z	Mogroside I E1	68.4	C36H62O9	8.03738	-0.78783	621.436	pos	M+H-H2O									1.81371e+06	1.83908e+06	1.77393e+06	1.56303e+06	1.35713e+06	1.55467e+06
8.64_785.4416m/z	Blinin	68.2	C22H32O6	8.641	-6.94892	785.442	pos	2M+H	59054177	XXSSNTKMBVTREV-DDHROXKOSA-N	C[C@@H]1CC[C@@]2([C@@H]([C@@]1(C)CCC3=CC(=O)OC3)C[C@@H](C=C2CO)O)COC(=O)C	1.7		Lipids and lipid-like molecules	Prenol lipids	Terpene lactones	34168.8	38152.5	24452.5	15973.2	18715	15922.6
8.71_219.1741m/z	Germacrone	68	C15H22O	8.70973	-0.885439	219.174	pos	M+H	6436348	CAULGCQHVOVVRN-SWZPTJTJSA-N	C/C/1=C\CC(=C(C)C)C(=O)C/C(=C/CC1)/C	3.5	C16966	Lipids and lipid-like molecules	Prenol lipids	Sesquiterpenoids	10207.5	9107.04	9414.23	11789.3	9980.06	9958.42
9.45_241.1583m/z	1alpha,7alpha,10alphaH-Guaia-4,11-dien-3-one	67.3	C15H22O	9.44583	9.02352	241.158	pos	M+Na									4675.56	4149.02	3416.77	4630.59	4188.92	5219.5
7.54_555.2770m/z	Oleaside A	67.1	C30H44O7	7.53557	9.98443	555.277	pos	M+K									246777	244248	217430	240490	247068	245251
0.81_112.0508m/z	Cytosine	66.9	C4H5N3O	0.812683	2.00151	112.051	pos	M+H	597	OPTASPLRGRRNAP-UHFFFAOYSA-N	C1=C(NC(=O)N=C1)N	-1.7	C00380	Organoheterocyclic compounds	Diazines	Pyrimidines and pyrimidine derivatives	282738	256520	287877	415314	418217	407087
8.07_205.1948m/z	4-Cadinen-7-ol	66.9	C15H26O	8.06898	-1.1619	205.195	pos	M+H-H2O									26525.8	24359.7	22705	25955.4	29725.8	28971.2
6.41_286.2293n	Ferruginol	66.5	C20H30O	6.41062	-1.25969	269.226	pos	M+H-H2O, M+H	442027	QXNWVJOHUAQHLM-AZUAARDMSA-N	CC(C)C1=C(C=C2C(=C1)CC[C@@H]3[C@@]2(CCCC3(C)C)C)O	6.7	C09092	Lipids and lipid-like molecules	Prenol lipids	Diterpenoids	70125.8	66331.9	74682.2	88835	103070	76317.5
4.42_252.0864m/z	Deoxyinosine	66.2	C10H11N4O4	4.41517	4.5063	252.086	pos	M+H	135398593	VGONTNSXDCQUGY-RRKCRQDMSA-N	C1[C@@H]([C@H](O[C@H]1N2C=NC3=C2N=CNC3=O)CO)O	-1.7	C05512	Nucleosides, nucleotides, and analogues	Purine nucleosides	Purine 2'-deoxyribonucleosides	73994.8	71070.9	76288.5	90418.6	104270	94764.9
4.95_336.1550m/z	ZP-amide C	66.1	C16H27NO4	4.94918	-7.27893	336.155	pos	M+K									177260	183970	198797	203339	179382	183564
4.75_418.2334m/z	Paxilline	65.8	C27H33NO4	4.75162	-9.91862	418.233	pos	M+H-H2O	105008	ACNHBCIZLNNLRS-UBGQALKQSA-N	C[C@]12CC[C@H]3C(=CC(=O)[C@H](O3)C(C)(C)O)[C@@]1(CC[C@@H]4[C@@]2(C5=C(C4)C6=CC=CC=C6N5)C)O	3.5	C13782	Organoheterocyclic compounds	Naphthopyrans		190616	173479	194776	158512	121933	126670
4.38_276.0864m/z	Ehretioside B	65.7	C14H17NO7	4.37775	-0.711484	276.086	pos	M+H-2H2O	10425556	HVSMXONXCJBJIF-RKQHYHRCSA-N	C1=CC(=C(C=C1O)O[C@H]2[C@@H]([C@H]([C@@H]([C@H](O2)CO)O)O)O)CC#N	-1		Organic oxygen compounds	Organooxygen compounds	Carbohydrates and carbohydrate conjugates	54954	54987.7	54850.6	43710.3	46401.6	42423.2
6.80_217.1585m/z	Atractylon	65.7	C15H20O	6.79973	-0.732711	217.159	pos	M+H	3080635	TYPSVDGIQAOBAD-DZGCQCFKSA-N	CC1=COC2=C1C[C@H]3C(=C)CCC[C@@]3(C2)C	4	C16919	Lipids and lipid-like molecules	Prenol lipids	Sesquiterpenoids	8489.24	7548.06	8428.69	11328.8	10027.6	8225.73
11.10_643.4176m/z	Ginsenoside Rk3	65.7	C36H60O8	11.1011	-0.679807	643.418	pos	M+Na	75412555	AVXFIVJSCUOFNT-QXPABTKOSA-N	CC(=CCCC(=C)[C@H]1CC[C@@]2([C@@H]1[C@@H](C[C@H]3[C@]2(C[C@@H]([C@@H]4[C@@]3(CC[C@@H](C4(C)C)O)C)O[C@H]5[C@@H]([C@H]([C@@H]([C@H](O5)CO)O)O)O)C)O)C)C	5.7		Lipids and lipid-like molecules	Prenol lipids	Triterpenoids	63294.8	63271	45164.5	45895.9	47903.3	43450.9
4.95_453.2303m/z	12-Demethylneocaesalpin F	65.6	C27H34O7	4.94918	6.61258	453.23	pos	M+H-H2O	46861646	VHLRSKHOMKTLFY-WKAYIHASSA-N	C[C@@H]1[C@H]2[C@H](C[C@@]3(C1=CC(=O)O3)O)[C@]4(CCCC([C@@]4([C@@H]([C@@H]2O)OC(=O)C5=CC=CC=C5)O)(C)C)C	3.1		Organoheterocyclic compounds	Naphthofurans		52156.4	51994.5	44359.4	29890.7	22334.9	19656.4
9.05_587.4303m/z	Ingenol 20-palmitate	65.4	C36H58O6	9.05422	-0.584336	587.43	pos	M+H									143127	142610	147972	143691	144004	148331
7.92_638.4389n	(20R)-Ginsenoside Rh1	65.4	C36H62O9	7.91575	-0.686734	603.425	pos	M+H-2H2O, M+Na, M+H-H2O					C22129				7.75842e+06	6.97415e+06	6.56286e+06	7.92686e+06	7.61012e+06	7.96067e+06
5.60_466.2220m/z	Bonaniol A	65.3	C25H28O6	5.60483	-0.974253	466.222	pos	M+ACN+H									219844	200211	220691	194366	182878	150431
5.20_452.3002m/z	Chasmanine	65.3	C25H41NO6	5.19548	-0.927638	452.3	pos	M+H									829594	901350	850279	649916	701609	583124
1.33_244.1290m/z	5-deoxy Thymidine	65.1	C10H14N2O4	1.32617	-0.953377	244.129	pos	M+NH4	65120	UGUILUGCFSCUKR-GJMOJQLCSA-N	C[C@@H]1[C@H](C[C@@H](O1)N2C=C(C(=O)NC2=O)C)O	-0.7		Nucleosides, nucleotides, and analogues	2',5'-dideoxyribonucleosides		173335	184086	185316	159364	160274	165257
5.60_181.0494m/z	caffeic acid	65	C9H8O4	5.60483	-1.01948	181.049	pos	M+H	689043	QAIPRVGONGVQAS-DUXPYHPUSA-N	C1=CC(=C(C=C1/C=C/C(=O)O)O)O	1.2	C01481	Phenylpropanoids and polyketides	Cinnamic acids and derivatives	Hydroxycinnamic acids and derivatives	12045.6	11948.4	12444.8	12733.7	13235.3	14119.3
14.00_349.1827m/z	Rengynic acid	64.9	C8H14O4	13.9958	-8.50411	349.183	pos	2M+H	54033324	LHDVONJKFJRQTI-UHFFFAOYSA-N	C1CC(CCC1O)(CC(=O)O)O	0.1		Organic oxygen compounds	Organooxygen compounds	Alcohols and polyols	126123	123188	166497	42900.1	57165.9	35461.6
4.50_416.1548m/z	Gardoside	64.6	C16H22O10	4.50462	-0.990034	416.155	pos	M+ACN+H	46173850	JSKCJJNYSGWZDU-RQJSCMEKSA-N	C=C1[C@H](C[C@H]2[C@@H]1[C@@H](OC=C2C(=O)O)O[C@H]3[C@@H]([C@H]([C@@H]([C@H](O3)CO)O)O)O)O	-2.5	C16963	Organic oxygen compounds	Organooxygen compounds	Carbohydrates and carbohydrate conjugates	22075.4	19658.1	25353	30429.2	28960.2	25968.7
7.46_219.1741m/z	15-Dihydroepioxylubimin	64.6	C15H26O3	7.46388	-0.948956	219.174	pos	M+H-2H2O	25200803	NPIIWZCGVADPIE-KYFQHEKYSA-N	C[C@@H]1[C@H]([C@@H](C[C@H]([C@]12CC[C@H](C2)C(=C)C)CO)O)O	2.5		Lipids and lipid-like molecules	Prenol lipids	Sesquiterpenoids	24796.5	28165	26772.9	35724.3	36568.5	32620.5
4.82_389.2162m/z	Xanthoplanine	64.5	C21H26NO4+	4.82155	-9.7467	389.216	pos	M+CH3OH+H									70658.6	68053	75042.5	89977.1	94404.4	83777.7
4.75_452.2276m/z	Pteroside D	64.4	C21H30O8	4.75162	-0.761409	452.228	pos	M+ACN+H	169738	TUGWHBZURNWRDG-LNZAMEHWSA-N	CC1=CC2=C(C(=C1CCO[C@H]3[C@@H]([C@H]([C@@H]([C@H](O3)CO)O)O)O)C)C(=O)C([C@H]2O)(C)C	0.2		Organic oxygen compounds	Organooxygen compounds	Carbohydrates and carbohydrate conjugates	126071	109857	126246	137871	110294	109941
1.07_438.1966m/z	7-O-Methyl morroniside	64.3	C18H28O11	1.07302	-0.928482	438.197	pos	M+NH4	127258930	IZODPOCIKVLNIL-BSUNYROJSA-N	C[C@H]1[C@@H]2[C@H](CC(O1)OC)C(=CO[C@H]2O[C@H]3[C@@H]([C@H]([C@@H]([C@H](O3)CO)O)O)O)C(=O)OC	-1.3		Organic oxygen compounds	Organooxygen compounds	Carbohydrates and carbohydrate conjugates	2.29922e+06	2.14492e+06	2.41254e+06	1.8783e+06	1.77022e+06	1.60472e+06
7.60_189.1636m/z	Methylionene	64.2	C14H20	7.60457	-1.05765	189.164	pos	M+H	3015543	FXJRXZWVNPHANR-UHFFFAOYSA-N	CC1=C(C2=C(C=C1)C(CCC2)(C)C)C	4.9		Benzenoids	Tetralins		386216	370068	364828	459333	459267	459230
4.01_516.2800m/z	Eleutherazine B	64.2	C22H36N4O6	4.00978	1.66666	516.28	pos	M+ACN+Na	20839739	CNQCBOHTKBVCFM-WXUKJITCSA-N	C/C(=C\C(=O)NCCCC1NC(=O)C(NC1=O)CCCNC(=O)/C=C(/CCO)\C)/CCO	0.1		Organic acids and derivatives	Carboxylic acids and derivatives	Amino acids, peptides, and analogues	493328	423082	515603	433615	437635	399064
9.70_271.2416m/z	Incensole	64	C20H34O2	9.69605	-1.24528	271.242	pos	M+H-2H2O	73228441	SSBZLMMXFQMHDP-UHFFFAOYSA-N	CC1=CCCC(=CCC2(CCC(O2)(C(CC1)O)C)C(C)C)C	4.1		Lipids and lipid-like molecules	Prenol lipids	Sesquiterpenoids	60314	64017.4	54645.2	55037.7	58602.1	58997.2
6.82_613.3398m/z	Proctolin	63.8	C30H48N8O8	6.81818	-9.01864	613.34	pos	M+H-2H2O									59783.4	57677.4	35770.2	60199.9	41126.8	52577.6
5.89_390.1310n	Resveratroloside	63.5	C20H22O8	5.88545	-1.24735	373.128	pos	M+H-H2O, M+Na, M+H-2H2O	5322089	RUOKEYJFAJITAG-CUYWLFDKSA-N	C1=CC(=CC=C1/C=C/C2=CC(=CC(=C2)O)O)O[C@H]3[C@@H]([C@H]([C@@H]([C@H](O3)CO)O)O)O	1.7		Phenylpropanoids and polyketides	Stilbenes	Stilbene glycosides	105590	99510	91714.2	87006.7	110521	97881.8
9.78_147.1167m/z	Jasmone	63.4	C11H16O	9.78385	-1.05835	147.117	pos	M+H-H2O	1549018	XMLSXPIVAXONDL-PLNGDYQASA-N	CC/C=C\CC1=C(CCC1=O)C	2.2	C08490	Organic oxygen compounds	Organooxygen compounds	Carbonyl compounds	129074	134213	124404	119101	122267	133185
9.82_419.2035m/z	Porson	63.3	C22H26O6	9.81977	-7.70807	419.203	pos	M+CH3OH+H	85180765	IFQDEGDKLBEYHN-UHFFFAOYSA-N	COC1=C(C(=C2C=C1CCCCC(=O)C(CC3=CC2=C(C=C3)O)O)OC)OC	3.4		Phenylpropanoids and polyketides	Diarylheptanoids	Cyclic diarylheptanoids	9766.86	8040.34	6273.28	5122.4	3411.41	8107.64
4.93_417.2341m/z	Ginkgolic Acid C17:2	63.1	C24H36O3	4.93082	-9.42237	417.234	pos	M+2Na-H	54147201	OFFQPVDOVYHTBX-UHFFFAOYSA-N	CCCCCC=CCC=CCCCCCCCC1=C(C(=CC=C1)O)C(=O)O	8.9	C10794	Benzenoids	Benzene and substituted derivatives	Benzoic acids and derivatives	19059.1	26291.3	21878.9	22221.7	21420.8	19432.1
9.91_140.0681m/z	Betaine	63.1	C5H11NO2	9.90918	-0.972465	140.068	pos	M+Na	247	KWIUHFFTVRNATP-UHFFFAOYSA-N	C[N+](C)(C)CC(=O)[O-]	0.5	C00719	Organic acids and derivatives	Carboxylic acids and derivatives	Amino acids, peptides, and analogues	1.68646e+06	1.61595e+06	1.65378e+06	1.33094e+06	1.55899e+06	1.49172e+06
0.79_166.0531m/z	Methionine sulfoxide	63	C5H11NO3S	0.7857	-0.784505	166.053	pos	M+H	158980	QEFRNWWLZKMPFJ-YGVKFDHGSA-N	CS(=O)CC[C@@H](C(=O)O)N	-4.1		Organic acids and derivatives	Carboxylic acids and derivatives	Amino acids, peptides, and analogues	166341	178492	213580	308773	274067	266307
3.89_648.3223m/z	Lappaconitine	62.9	C32H44N2O8	3.89393	-5.50218	648.322	pos	M+ACN+Na					C08694				73729.9	62472	54313.8	74117.8	76506.2	59631.3
9.39_219.1742m/z	3-Hydroxybisabola-1,10-dien-9-one	62.9	C15H24O2	9.39467	-0.660969	219.174	pos	M+H-H2O	14633004	OZDOAMOSJAOPRV-GUTXKFCHSA-N	C[C@@H](CC(=O)C=C(C)C)[C@H]1CC[C@@](C=C1)(C)O	2.9		Lipids and lipid-like molecules	Prenol lipids	Sesquiterpenoids	11722.4	11395.6	9142.33	14563.1	15749.9	12666.4
4.75_373.2249n	Equisetin	62.7	C22H31NO4	4.75162	-1.01934	406.258	pos	M+Na, M+CH3OH+H	54684703	QNQBPPQLRODXET-AIMHRHHOSA-N	C/C=C/[C@@H]1C=C[C@@H]2C[C@@H](CC[C@H]2[C@]1(C)/C(=C\3/C(=O)[C@@H](N(C3=O)C)CO)/O)C	4.1		Organoheterocyclic compounds	Pyrrolidines	N-alkylpyrrolidines	208107	182943	210222	172646	154061	152136
4.47_449.2390m/z	Cylindramide	62.7	C27H34N2O5	4.4678	-9.68249	449.239	pos	M+H-H2O									20402.8	20385.3	25898.4	23240.2	29644.3	24023.4
7.80_227.1793m/z	Falcarinol	62.5	C17H24O	7.79715	-0.400843	227.179	pos	M+H-H2O	5281149	UGJAEDFOKNAMQD-QXPKXGMISA-N	CCCCCCC/C=C\CC#CC#C[C@@H](C=C)O	5.5	C08450	Lipids and lipid-like molecules	Fatty Acyls	Fatty alcohols	12805.1	12964.7	11216	12163	13358	12632.5
6.36_530.3111m/z	2,3-Didehydrosomnifericin	62.5	C28H40O7	6.36242	-0.281869	530.311	pos	M+ACN+H	70684083	MYGPMUHRIQQNSB-DAKZBPTQSA-N	CC1=C(C(=O)O[C@H](C1)[C@@H](C)[C@H]2CC[C@@H]3[C@@]2(CC[C@H]4[C@H]3C[C@@H]([C@]5([C@@]4(C(=O)C=C[C@@H]5O)C)O)O)C)CO	2.8		Lipids and lipid-like molecules	Steroids and steroid derivatives	Steroid lactones	46354.5	44202.9	49890.7	35734.7	50975.2	46230.1
5.23_619.4201m/z	Ginsenoside Rh7	62.5	C36H60O9	5.23187	-0.585084	619.42	pos	M+H-H2O									119544	125232	115051	153903	152952	141714
7.59_442.3807n	Friedelin 3,4-lactone	62.3	C30H50O2	7.5876	-0.943169	407.367	pos	M+H-2H2O, 2M+H, M+H, M+H-H2O									7.21301e+06	6.3658e+06	6.75371e+06	9.11589e+06	8.9359e+06	9.68738e+06
7.64_281.2260m/z	1-Hexadecanol	62.2	C16H34O	7.63768	7.76715	281.226	pos	M+K	2682	BXWNKGSJHAJOGX-UHFFFAOYSA-N	CCCCCCCCCCCCCCCCO	7.3	C00823	Lipids and lipid-like molecules	Fatty Acyls	Fatty alcohols	29395.1	29226.4	24879.6	36220.9	34557.7	33970.3
2.20_337.1501m/z	Macowine	62.2	C16H19NO3	2.20153	-7.8418	337.15	pos	M+ACN+Na	637191	TZTBAJFJEZRQCV-IUIKQTSFSA-N	COC1=C(C=C2CN3CC[C@@]4([C@H]3C[C@H](C=C4)O)C2=C1)O	1.5	C21635	Organoheterocyclic compounds	Quinolines and derivatives	Benzoquinolines	73822	72732.7	76944.5	82706.1	107397	101907
2.05_317.0808m/z	3-Hydroxymethylenetanshinquinone	62.1	C18H14O4	2.05198	7.94983	317.081	pos	M+Na	5318290	RUJKJFRMCYQMLH-ZDUSSCGKSA-N	CC1=COC2=C1C(=O)C(=O)C3=C2C=CC4=C3CC[C@@H](C4=C)O	2		Lipids and lipid-like molecules	Prenol lipids	Diterpenoids	66158.8	64203.4	66762.5	23775.8	15228.7	20687.6
4.43_325.1392m/z	Lotaustralin	62	C11H19NO6	4.4333	8.28806	325.139	pos	M+ACN+Na	441467	WEWBWVMTOYUPHH-QHAQEBJBSA-N	CC[C@](C)(C#N)O[C@H]1[C@@H]([C@H]([C@@H]([C@H](O1)CO)O)O)O	-1.1	C08334	Organic oxygen compounds	Organooxygen compounds	Carbohydrates and carbohydrate conjugates	42373.3	39176.6	38585.4	43931.6	59399.6	49728.8
1.10_334.1494m/z	Pantoyllactone glucoside	61.9	C12H20O8	1.1027	-1.00275	334.149	pos	M+ACN+H	14701560	BFCZPWYLRHFBNO-UHFFFAOYSA-N	CC1(COC(=O)C1OC2C(C(C(C(O2)CO)O)O)O)C	-1.1		Lipids and lipid-like molecules	Fatty Acyls	Fatty acyl glycosides	231713	204775	227647	318390	303226	255199
7.09_448.2304n	Acuminoside	61.8	C21H36O10	7.08712	-0.956597	471.22	pos	M+NH4, M+Na	21630845	RFFYIBOJHUSIGD-PHDUQKSESA-N	CC(=CCC/C(=C/CO[C@H]1[C@@H]([C@H]([C@@H]([C@H](O1)CO[C@H]2[C@@H]([C@](CO2)(CO)O)O)O)O)O)/C)C	-0.5		Lipids and lipid-like molecules	Prenol lipids	Terpene glycosides	118805	128100	122566	95564	104108	98387.8
14.38_716.4655m/z	1,2-Dimyristoyl-sn-glycero-3-phosphocholine	61.7	C36H72NO8P	14.3796	4.07475	716.465	pos	M+K									15087.8	23645.6	20031.4	7131.26	5239.33	17160.5
7.29_295.1438m/z	H-Phe-Phe-OH	61.6	C18H20N2O3	7.28867	-0.99209	295.144	pos	M+H-H2O	6993090	GKZIWHRNKRBEOH-HOTGVXAUSA-N	C1=CC=C(C=C1)C[C@@H](C(=O)N[C@@H](CC2=CC=CC=C2)C(=O)O)N	-0.8		Organic acids and derivatives	Carboxylic acids and derivatives	Amino acids, peptides, and analogues	84541.6	94228.9	94740.6	92620.2	94722.7	97318.4
1.59_430.1564m/z	Coelenterazine h	61.6	C26H21N3O2	1.5867	9.36481	430.156	pos	M+Na					C00982				29062.8	30833.4	28084.5	25102	33799.9	42142.4
3.40_378.2635m/z	3-Hydroxy-p-menth-1-en-6-one	61.5	C10H16O2	3.39627	-1.18094	378.263	pos	2M+ACN+H	14106048	ZFUJCNJIGDBFEP-UHFFFAOYSA-N	CC1=CC(C(CC1=O)C(C)C)O	1.4		Lipids and lipid-like molecules	Prenol lipids	Monoterpenoids	1.1451e+06	1.09043e+06	969960	783583	794481	724474
5.74_327.1588m/z	Dehydroacerogenin C	61.3	C19H18O3	5.74493	-0.906828	327.159	pos	M+CH3OH+H	154790969	XYHMPDDSCDAZOB-RQOWECAXSA-N	C/1CC2=CC(=C(C=C2)O)OC3=CC=C(CCC(=O)/C=C1)C=C3	3.9					23627.2	25347.8	27170.6	37997.4	36820.6	40423
6.41_248.1774n	Furanofukinin	61.1	C16H24O2	6.41062	-0.75508	213.164	pos	M+H-2H2O, M+H, M+H-H2O	78385403	JRLLKNNCOWNIBL-UHFFFAOYSA-N	CC1CCCC2C1(C(C3=C(C2)OC=C3C)OC)C	4.2		Lipids and lipid-like molecules	Prenol lipids	Sesquiterpenoids	44849.6	47457.4	39800.5	52990.9	54816	42436
9.70_161.1323m/z	(-)-Dihydrocarvyl acetate	61.1	C12H20O2	9.69605	-0.766526	161.132	pos	M+H-2H2O									39617.5	39909.4	40343.5	39316	41851.7	43561
6.41_190.1357n	Damascenone	61.1	C13H18O	6.41062	-0.552783	173.132	pos	M+H-H2O, M+H	5366074	POIARNZEYGURDG-FNORWQNLSA-N	C/C=C/C(=O)C1=C(C=CCC1(C)C)C	3.2		Organic oxygen compounds	Organooxygen compounds	Carbonyl compounds	39282.1	38086	39577.8	48554.8	52587.2	41249.3
5.48_211.0963m/z	Loganetin	61.1	C11H16O5	5.48308	-0.715228	211.096	pos	M+H-H2O	10466307	XWOHZIIPBYAMJX-KHBMLBSESA-N	C[C@H]1[C@H](C[C@H]2[C@@H]1[C@@H](OC=C2C(=O)OC)O)O	0.2	C22676	Lipids and lipid-like molecules	Prenol lipids	Monoterpenoids	27008	26783.2	24730.7	28692.3	32370	30410
0.77_103.0638n	(S)-b-aminoisobutyric acid	60.9	C4H9NO2	0.772233	4.09133	104.071	pos	M+H-H2O, M+H	439434	QCHPKSFMDHPSNR-VKHMYHEASA-N	C[C@@H](CN)C(=O)O	-2.9	C03284	Organic acids and derivatives	Carboxylic acids and derivatives	Amino acids, peptides, and analogues	494139	501006	671691	1.14654e+06	1.1239e+06	1.24881e+06
6.07_176.0705m/z	Ferulamide	60.7	C10H11NO3	6.07268	-0.778525	176.07	pos	M+H-H2O	6433734	YYAJJKZSQWOLIP-HWKANZROSA-N	COC1=C(C=CC(=C1)/C=C/C(=O)N)O	0.9		Phenylpropanoids and polyketides	Cinnamic acids and derivatives	Hydroxycinnamic acids and derivatives	5906.84	7165.86	6828.04	7934.5	7912.24	8941.78
8.84_318.2999m/z	(2S,3R,4E)-2-Amino-4-heptadecene-1,3-diol	60.7	C17H35NO2	8.83887	-1.25135	318.3	pos	M+CH3OH+H	5283557	RBEJCQPPFCKTRZ-LHMZYYNSSA-N	CCCCCCCCCCCC/C=C/[C@H]([C@H](CO)N)O	4.7		Organic nitrogen compounds	Organonitrogen compounds	Amines	49315.8	55205.6	55488.2	94226.8	106103	97330.8
6.62_507.2793m/z	Lysergol	60.5	C16H17N2O	6.62163	7.69101	507.279	pos	2M+H									54777.4	62520	62481.3	79857.7	66892	77664.5
8.67_453.3358m/z	2,3,24-Trihydroxy-12-ursen-28-oic acid	60.5	C30H48O5	8.67467	-1.05762	453.336	pos	M+H-2H2O	12308659	JXSVIVRDWWRQRT-UMCOSQRYSA-N	C[C@@H]1CC[C@@]2(CC[C@@]3(C(=CC[C@H]4[C@]3(CC[C@@H]5[C@@]4(C[C@H]([C@H]([C@]5(C)CO)O)O)C)C)[C@@H]2[C@H]1C)C)C(=O)O	5.7		Lipids and lipid-like molecules	Prenol lipids	Triterpenoids	7608.05	14163.8	10188.1	12587.5	14544.7	17055
4.40_251.1014n	Deoxyadenosine	60.4	C10H13N5O3	4.3959	-1.55866	234.098	pos	M+H-H2O, M+CH3OH+H	13730	OLXZPDWKRNYJJZ-RRKCRQDMSA-N	C1[C@@H]([C@H](O[C@H]1N2C=NC3=C(N=CN=C32)N)CO)O	-0.5	C00559	Nucleosides, nucleotides, and analogues	Purine nucleosides	Purine 2'-deoxyribonucleosides	22942.5	20481	27872.1	20797	15246.6	19214.3
1.05_123.0442m/z	4-Hydroxybenzaldehyde	60.3	C7H6O2	1.04737	1.11625	123.044	pos	M+H	126	RGHHSNMVTDWUBI-UHFFFAOYSA-N	C1=CC(=CC=C1C=O)O	1.4	C00633	Organic oxygen compounds	Organooxygen compounds	Carbonyl compounds	169676	160809	162800	206695	232059	226129
8.07_283.2416m/z	Methyl arachidonate	60.1	C21H34O2	8.06898	-1.21546	283.242	pos	M+H-2H2O	5367369	SNXPWYFWAZVIAU-GKFVBPDJSA-N	CCCCC/C=C\C/C=C\C/C=C\C/C=C\CCCC(=O)OCC	7		Lipids and lipid-like molecules	Fatty Acyls	Fatty acid esters	42198.8	45049.3	42096	45952.8	48888.5	47752.2
4.34_390.1756m/z	Syringin	60.1	C17H24O9	4.34087	-0.794131	390.176	pos	M+NH4	5316860	QJVXKWHHAMZTBY-GCPOEHJPSA-N	COC1=CC(=CC(=C1O[C@H]2[C@@H]([C@H]([C@@H]([C@H](O2)CO)O)O)O)OC)/C=C/CO	-1.3	C01533	Organic oxygen compounds	Organooxygen compounds	Carbohydrates and carbohydrate conjugates	70383.2	57184.6	60297.1	83844.6	86074.4	89031.1
4.03_364.2477m/z	Cortodoxone	60.1	C21H30O4	4.0264	-1.48187	364.248	pos	M+NH4	440707	WHBHBVVOGNECLV-OBQKJFGGSA-N	C[C@]12CCC(=O)C=C1CC[C@@H]3[C@@H]2CC[C@]4([C@H]3CC[C@@]4(C(=O)CO)O)C	2.5	C05488	Lipids and lipid-like molecules	Steroids and steroid derivatives	Hydroxysteroids	522779	466251	550222	477181	506578	472402
1.79_252.1089m/z	Cordycepin	60	C10H13N5O3	1.78668	-0.910707	252.109	pos	M+H	6303	OFEZSBMBBKLLBJ-BAJZRUMYSA-N	C1[C@H](O[C@H]([C@@H]1O)N2C=NC3=C(N=CN=C32)N)CO	-1.2	C08431	Nucleosides, nucleotides, and analogues	Purine nucleosides	Purine 3'-deoxyribonucleosides	462165	471268	489543	530216	558924	563907
4.49_271.0809m/z	Dianthoside	60	C12H16O8	4.48637	-1.0627	271.081	pos	M+H-H2O	5316639	YGSIRXHFAUFUEJ-GPTQDWHKSA-N	CC1=C(C(=O)C=CO1)O[C@H]2[C@@H]([C@H]([C@@H]([C@H](O2)CO)O)O)O	-1.4		Organic oxygen compounds	Organooxygen compounds	Carbohydrates and carbohydrate conjugates	18685.5	20216	19788.1	27255.9	29666.3	26538.5
2.20_433.1338m/z	Myxopyroside	59.8	C18H26O13	2.20153	-0.534506	433.134	pos	M+H-H2O	45360282	BSLDUMMCFUUGHA-GPVKUPEOSA-N	COC(=O)[C@@H]1[C@@H]2[C@H](C([C@@H]1O)O)C(=CO[C@H]2O[C@H]3[C@@H]([C@H]([C@@H]([C@H](O3)CO)O)O)O)C(=O)OC	-2.7		Lipids and lipid-like molecules	Prenol lipids	Terpene glycosides	113372	113282	111093	175248	193722	209636
9.38_421.3460m/z	Stellasterol	59.1	C28H46O	9.37862	4.84096	421.346	pos	M+Na	5283628	QOXPZVASXWSKKU-UEIWAABPSA-N	C[C@H](/C=C/[C@H](C)C(C)C)[C@H]1CC[C@@H]2[C@@]1(CC[C@H]3C2=CC[C@@H]4[C@@]3(CC[C@@H](C4)O)C)C	7.8		Lipids and lipid-like molecules	Steroids and steroid derivatives	Ergostane steroids	25032.2	25368.7	20161.6	15784.3	14171.8	10683.8
7.97_399.3252m/z	5-Nonadecylresorcinol	59.1	C25H44O2	7.9687	4.98746	399.325	pos	M+Na									49204.7	46457.1	44511.1	42358.9	42602.8	43441.9
7.46_312.2450n	Aspergillon A	59	C22H32O	7.46388	-1.07288	295.242	pos	M+H-H2O, M+H									40923.7	42608	37117.3	50431.4	50533.6	47217.5
5.92_153.0545m/z	Isovanillin	58.9	C8H8O3	5.91893	-0.889625	153.054	pos	M+H	12127	JVTZFYYHCGSXJV-UHFFFAOYSA-N	COC1=C(C=C(C=C1)C=O)O	1		Benzenoids	Phenols	Methoxyphenols	55066	59392.5	43105.7	73357.8	89685.7	82288.3
3.99_545.1837m/z	Glomeratose A	58.9	C24H34O15	3.99373	-4.9362	545.184	pos	M+H-H2O	11972358	PQHNJDATPYXLIX-JKCNAQEDSA-N	COC1=CC(=CC(=C1OC)OC)/C=C/C(=O)O[C@H]2[C@@H]([C@H](O[C@@]2(CO)O[C@@H]3[C@@H]([C@H]([C@@H]([C@H](O3)CO)O)O)O)CO)O	-1.7		Phenylpropanoids and polyketides	Cinnamic acids and derivatives	Hydroxycinnamic acids and derivatives	52056.2	38403.4	35712.2	6582.22	3913.57	0
4.68_355.1018m/z	Neochlorogenic acid	58.8	C16H18O9	4.68027	-1.44282	355.102	pos	M+H	5280633	CWVRJTMFETXNAD-NXLLHMKUSA-N	C1[C@H]([C@@H]([C@@H](C[C@]1(C(=O)O)O)OC(=O)/C=C/C2=CC(=C(C=C2)O)O)O)O	-0.4	C17147	Organic oxygen compounds	Organooxygen compounds	Alcohols and polyols	20468.1	26517.5	24174.9	43353.7	49235.9	46021.3
0.90_440.2275m/z	PTAQUILOSIDE	58.8	C20H30O8	0.898217	-0.889914	440.228	pos	M+ACN+H	13962857	GPHSJPVUEZFIDE-YVPLJZHISA-N	C[C@@H]1C[C@]2(C=C(C3(CC3)[C@@]([C@H]2C1=O)(C)O)C)O[C@H]4[C@@H]([C@H]([C@@H]([C@H](O4)CO)O)O)O	-1.3	C19515	Organic oxygen compounds	Organooxygen compounds	Carbohydrates and carbohydrate conjugates	95302.2	99850	94260.3	119081	116838	109558
6.17_573.2883m/z	IVHD-valtrate	58.8	C27H40O11	6.17353	-4.13677	573.288	pos	M+CH3OH+H	45273108	QPMVBTMUWDUUTJ-KZYULCMASA-N	CC(C)CC(=O)O[C@H]1[C@H]2[C@](C[C@@H]([C@]23CO3)OC(=O)C)(C(=CO1)COC(=O)C(C(C)C)OC(=O)CC(C)C)O	2.5		Organic acids and derivatives	Carboxylic acids and derivatives	Tetracarboxylic acids and derivatives	31093.5	23813.8	17735.7	21965	15479.3	12644.7
4.68_161.0596m/z	6-Methylcoumarin	58.7	C10H8O2	4.68027	-0.472453	161.06	pos	M+H	7092	FXFYOPQLGGEACP-UHFFFAOYSA-N	CC1=CC2=C(C=C1)OC(=O)C=C2	1.8		Phenylpropanoids and polyketides	Coumarins and derivatives		27594.6	24351.7	25002.5	31239.9	30374.1	28833.5
2.08_472.1810m/z	prim-O-Glucosylangelicain	58.6	C21H26O11	2.0849	-0.698163	472.181	pos	M+NH4	91895378	YMKQLZWZRFMJBN-SHWJXYDWSA-N	CC(C)([C@@H]1CC2=C(O1)C=C3C(=C2O)C(=O)C=C(O3)CO[C@H]4[C@@H]([C@H]([C@@H]([C@H](O4)CO)O)O)O)O	-0.7		Organoheterocyclic compounds	Benzopyrans	1-benzopyrans	266762	255114	265352	364628	446773	438984
6.41_273.2209m/z	Androstenediol	58.6	C19H30O2	6.41062	-1.30217	273.221	pos	M+H-H2O	10634	QADHLRWLCPCEKT-LOVVWNRFSA-N	C[C@]12CC[C@H]3[C@H]([C@@H]1CC[C@@H]2O)CC=C4[C@@]3(CC[C@@H](C4)O)C	3.5	C04295	Lipids and lipid-like molecules	Steroids and steroid derivatives	Androstane steroids	22870.3	25757.9	23525.7	32291.8	33627.7	24852.3
11.47_423.2090m/z	Clivorine	58.4	C21H27NO7	11.4738	-8.86181	423.209	pos	M+NH4									23664.8	29043.8	23960.5	22829.5	37240.2	24343.5
11.15_453.2851n	Sambutoxin	58.1	C28H39NO4	11.1527	-6.1783	454.292	pos	M+H, M+2Na-H, M+Na									1.08933e+06	1.02417e+06	975100	632907	755579	703176
6.36_165.0909m/z	eugenol	58.1	C10H12O2	6.36242	-0.783562	165.091	pos	M+H					C10453				4955.42	5196.73	5777.35	8041.98	7902.67	7862.79
5.62_576.2797m/z	Andrographiside	58	C26H40O10	5.62255	3.52427	576.28	pos	M+ACN+Na	44593583	VUEPOIYXKZTLMD-ANZZXSATSA-N	C[C@@]12CC[C@H]([C@@]([C@H]1CCC(=C)[C@H]2C/C=C/3\[C@@H](COC3=O)O)(C)CO[C@H]4[C@@H]([C@H]([C@@H]([C@H](O4)CO)O)O)O)O	0		Organic oxygen compounds	Organooxygen compounds	Carbohydrates and carbohydrate conjugates	38267.3	35044	42035.9	33241.9	34063.7	23051.1
0.91_392.1660m/z	Sceleratine	57.9	C18H27NO7	0.912717	-5.38491	392.166	pos	M+Na	165417	KWEQCWXCFQWUQU-AUBWXPIGSA-N	C[C@@H]1C(C(C(=O)O[C@@H]2CCN3C2C(=CC3)COC(=O)C1(C)O)(CO)O)C	-0.1					128545	116528	216319	161255	182493	138974
11.00_496.3393m/z	Neochlorogenin	57.8	C27H44O4	10.9975	-0.940121	496.339	pos	M+ACN+Na									226563	213976	214172	116528	144393	139771
1.49_351.1526n	Trans-Zeatin Riboside	57.8	C15H21N5O5	1.4899	-4.83583	334.149	pos	M+H-H2O, M+Na	6440982	GOSWTRUMMSCNCW-HNNGNKQASA-N	C/C(=C\CNC1=C2C(=NC=N1)N(C=N2)[C@H]3[C@@H]([C@@H]([C@H](O3)CO)O)O)/CO	-0.1	C16431	Nucleosides, nucleotides, and analogues	Purine nucleosides		153147	178627	175737	222430	230831	266228
14.90_646.3891m/z	Hemslecin D	57.7	C34H52O9	14.8965	-9.74513	646.389	pos	M+ACN+H	12967654	VDLDNIIIESJMEV-NBFJMLLASA-N	CC(=O)O[C@@H]1C[C@]2([C@@H]3CC=C4[C@H]([C@@]3(C(=O)C[C@@]2([C@H]1[C@](C)(C(=O)CCC(C)(C)OC(=O)C)O)C)C)C[C@@H]([C@H](C4(C)C)O)O)C	2.6		Lipids and lipid-like molecules	Steroids and steroid derivatives	Cucurbitacins	8554.65	3443.94	6138.36	0	0	7251.61
0.80_96.0215n	Trigonelline	57.7		0.798717	2.59766	97.0288	pos	M+H, M+ACN+H	5570	WWNNZCOKKKDOPX-UHFFFAOYSA-N	C[N+]1=CC=CC(=C1)C(=O)[O-]	1.2	C01004	Alkaloids and derivatives			864586	798644	904339	1.38571e+06	1.53251e+06	1.61115e+06
5.52_404.2791m/z	3-O-Acetylcalliterpenone	57.7	C22H34O4	5.51733	-1.18177	404.279	pos	M+ACN+H	101596795	PTVDSZPMJVQUCE-IMILZGBUSA-N	CC(=O)OC[C@]1(C[C@@]23CC[C@@H]4[C@@]([C@H]2CC[C@@H]1C3)(CCC(=O)C4(C)C)C)O	3.6		Lipids and lipid-like molecules	Prenol lipids	Diterpenoids	30478.6	25131.4	33131.4	28508.3	25081.2	27911.5
13.14_891.5634m/z	Acuminatum C	57.4	C44H71N7O11	13.1397	9.58493	891.563	pos	M+NH4									61356.1	72402.4	59973.2	55429.3	53852.9	54007.9
4.70_188.0948n	Vasicine	57.2	C11H12N2O	4.69688	-0.640949	171.092	pos	M+H-H2O, M+H					C10733				78736.2	75783.8	75939	41929.4	32253.2	41817.4
4.31_337.1613m/z	5,6-Epoxypinolidoxin	57	C18H26O7	4.30715	-9.34578	337.161	pos	M+H-H2O	44584448	SHDFNLHXMKWTEL-GCJHQSEZSA-N	CCC[C@@H]1[C@H]([C@H](C2C(O2)CC[C@@H](C(=O)O1)OC(=O)/C=C/C=C/C)O)O	1.9		Lipids and lipid-like molecules	Fatty Acyls	Fatty acid esters	51166.4	44622.7	53982.7	40493.3	31684.8	43868.6
5.39_528.2588m/z	Cytochalasin E	56.9	C28H33NO7	5.3907	-0.723495	528.259	pos	M+CH3OH+H									33918.2	33363.4	31454.4	34699.1	34315.1	33462.4
5.85_499.2743m/z	Helveticoside	56.8	C29H42O9	5.8493	9.88686	499.274	pos	M+H-2H2O	441860	QBILRDAMJUPXCX-AGAUEGNUSA-N	C[C@@H]1[C@H]([C@H](C[C@@H](O1)O[C@H]2CC[C@@]3([C@H]4CC[C@@]5([C@H](CC[C@@]5([C@@H]4CC[C@@]3(C2)O)O)C6=CC(=O)OC6)C)C=O)O)O	0.3	C08869	Lipids and lipid-like molecules	Steroids and steroid derivatives	Steroid lactones	105953	103189	107810	144656	150908	134532
3.07_402.1390m/z	Fraxidinglucoside	56.7	C17H20O10	3.07382	-1.1459	402.139	pos	M+NH4	21633144	MLOMRDQPPYHSAX-QSDFBURQSA-N	COC1=C(C(=C2C(=C1)C=CC(=O)O2)O[C@H]3[C@@H]([C@H]([C@@H]([C@H](O3)CO)O)O)O)OC	-0.3		Phenylpropanoids and polyketides	Coumarins and derivatives	Coumarin glycosides	171044	154433	191475	214450	229961	232847
1.23_434.1770m/z	Ethyl trans-caffeate	56.7	C11H12O4	1.22895	-9.51899	434.177	pos	2M+NH4	5317238	WDKYDMULARNCIS-GQCTYLIASA-N	CCOC(=O)/C=C/C1=CC(=C(C=C1)O)O	2.6	C01197	Phenylpropanoids and polyketides	Cinnamic acids and derivatives	Hydroxycinnamic acids and derivatives	143616	152351	137906	190435	180580	172924
14.00_393.2089m/z	Xanthoangelol	56.6	C25H28O4	13.9958	7.40928	393.209	pos	M+H									141152	128703	165473	19482.7	46681.6	21061.2
8.57_294.1828n	6-Gingerol	56.5	C17H26O4	8.56675	-1.21039	295.19	pos	M+H-2H2O, M+H	442793	NLDDIKRKFXEWBK-AWEZNQCLSA-N	CCCCC[C@@H](CC(=O)CCC1=CC(=C(C=C1)O)OC)O	2.5	C10462	Benzenoids	Phenols	Methoxyphenols	14182.1	15471.6	14511.9	20875.8	21818.6	20398.1
9.36_235.1689m/z	Ilicic acid	56.4	C15H24O3	9.35988	-1.5191	235.169	pos	M+H-H2O	11876195	FXKCXGBBUBCRPU-QHSBEEBCSA-N	C[C@]12CCC[C@@]([C@@H]1C[C@@H](CC2)C(=C)C(=O)O)(C)O	3.2		Lipids and lipid-like molecules	Prenol lipids	Sesquiterpenoids	8224.84	7414.87	6508.06	10945.8	10515.5	8652.59
0.93_445.1926m/z	Petasitenine	56	C19H27NO7	0.929717	-5.05061	445.193	pos	M+ACN+Na	5281741	CZQLULNMKQAIQL-PFDMWMSASA-N	C[C@@H]1C[C@@]2([C@H](O2)C)C(=O)O[C@@H]3CCN(C/C=C(\C3=O)/COC(=O)[C@]1(C)O)C	0.6	C10359	Organoheterocyclic compounds	Azaspirodecane derivatives		143816	148474	164964	197699	217982	191050
8.93_332.1804m/z	Metipranolol	55.8	C17H27NO4	8.92808	-9.1696	332.18	pos	M+Na	31477	BQIPXWYNLPYNHW-UHFFFAOYSA-N	CC1=CC(=C(C(=C1OC(=O)C)C)C)OCC(CNC(C)C)O	2.7	C07915	Benzenoids	Phenol esters		6392.28	5177.14	7499.8	5131.63	6296.03	5158.16
6.76_701.3927m/z	Cimiracemoside D	55.6	C37H58O11	6.76262	8.16595	701.393	pos	M+Na	92044471	HZIBYJCDCHVSPK-GKLVOFDRSA-N	C[C@@H]1C[C@@H]2[C@H](OC3([C@H]1[C@]4([C@@H](C[C@@]56C[C@@]57CC[C@@H](C([C@@H]7CC[C@H]6[C@@]4([C@H]3O)C)(C)C)O[C@H]8[C@@H]([C@H]([C@H](CO8)O)O)O)OC(=O)C)C)O2)C(C)(C)O	2.9		Lipids and lipid-like molecules	Steroids and steroid derivatives	Steroidal glycosides	51464.8	61822.9	81041.7	74696	90017.3	42308.2
5.68_344.2581m/z	Totaradiol	55.6	C20H30O2	5.6765	-1.15376	344.258	pos	M+ACN+H	9995105	NORGIWDZGWMMGU-ABSDTBQOSA-N	CC(C)C1=C(C=CC2=C1CC[C@@H]3[C@@]2(CC[C@@H](C3(C)C)O)C)O	5.2		Lipids and lipid-like molecules	Prenol lipids	Diterpenoids	1.29206e+06	1.32614e+06	1.3128e+06	1.05202e+06	1.18173e+06	1.061e+06
9.27_305.2083m/z	8-Shogaol	55.5	C19H28O3	9.26785	-9.40285	305.208	pos	M+H	6442560	LGZSMXJRMTYABD-MDZDMXLPSA-N	CCCCCCC/C=C/C(=O)CCC1=CC(=C(C=C1)O)OC	4.8	C10494	Benzenoids	Phenols	Methoxyphenols	7759.55	5443.67	5577.01	5662.85	7866.81	7393.04
5.34_450.1971m/z	Osmanthuside H	55.5	C19H28O11	5.33988	0.15088	450.197	pos	M+NH4	192437	IVRQZYXJBVMHCW-OTCFHACESA-N	C1[C@@]([C@H]([C@@H](O1)OC[C@@H]2[C@H]([C@@H]([C@H]([C@@H](O2)OCCC3=CC=C(C=C3)O)O)O)O)O)(CO)O	-2.2		Organic oxygen compounds	Organooxygen compounds	Carbohydrates and carbohydrate conjugates	16171.6	13553.4	16187.9	26852.5	15608.7	22703.2
7.67_457.3673m/z	Eicosyl ferulate	55.5	C30H50O4	7.67398	-0.753778	457.367	pos	M+H-H2O	6440080	UBNJQWYYWIBSGN-ZNTNEXAZSA-N	CCCCCCCCCCCCCCCCCCCCOC(=O)/C=C/C1=CC(=C(C=C1)O)OC	11.8		Phenylpropanoids and polyketides	Cinnamic acids and derivatives	Hydroxycinnamic acids and derivatives	23307.4	21959.9	21778.2	27667.4	26447	24996
3.16_211.1075m/z	Phenylacetylglycine	55.4	C10H11NO3	3.15817	-1.1562	211.107	pos	M+NH4	68144	UTYVDVLMYQPLQB-UHFFFAOYSA-N	C1=CC=C(C=C1)CC(=O)NCC(=O)O	0.7	C05598	Organic acids and derivatives	Carboxylic acids and derivatives	Amino acids, peptides, and analogues	9923.08	7771.37	10127.8	7549.9	9463.56	14626.7
4.86_294.1444m/z	Cyclo(Tyr-Hpro)	55.4	C14H16N2O4	4.85845	-1.72651	294.144	pos	M+NH4	102004913	JEKJKMJDASOZRW-UHFFFAOYSA-N	C1C(CN2C1C(=O)NC(C2=O)CC3=CC=C(C=C3)O)O	0.1		Organic acids and derivatives	Carboxylic acids and derivatives	Amino acids, peptides, and analogues	22472.4	20387.4	21890.6	27346.2	33773.8	26079.8
5.64_676.4107m/z	26-Deoxycimicifugoside	55.3	C37H54O10	5.64047	7.85079	676.411	pos	M+NH4	72941763	PBKJAWKRZRAQQO-YTGDHQJGSA-N	C[C@@H]1C[C@@]2([C@H]3[C@](O3)(CO2)C)O[C@@H]4[C@H]1[C@]5([C@@H](C[C@@]67C[C@@]68CC[C@@H](C([C@@H]8CC=C7[C@@]5(C4)C)(C)C)O[C@H]9[C@@H]([C@H]([C@@H](CO9)O)O)O)OC(=O)C)C	3.1		Lipids and lipid-like molecules	Steroids and steroid derivatives	Cycloartanols and derivatives	378612	365851	371878	1084.38	243472	212588
4.27_346.2372m/z	3-Amino-3-(hydroxymethyl)-1-(4-octylphenyl)-1,4-butanediol	55.2	C19H33NO3	4.27115	6.10229	346.237	pos	M+Na	11347881	XMWPVJOPHSHKHP-UHFFFAOYSA-N	CCCCCCCCC1=CC=C(C=C1)C(CC(CO)(CO)N)O	3		Organic nitrogen compounds	Organonitrogen compounds	Amines	392216	340533	350695	335237	345096	308638
4.40_311.1122m/z	1-O-Cinnamoylglucose	55.1	C15H18O7	4.3959	-1.15942	311.112	pos	M+H	5280653	CJGRGYBLAHPYOM-HOLMNUNMSA-N	C1=CC=C(C=C1)/C=C/C(=O)O[C@H]2[C@@H]([C@H]([C@@H]([C@H](O2)CO)O)O)O	0.1		Phenylpropanoids and polyketides	Cinnamic acids and derivatives	Cinnamic acid esters	32821.5	35814.8	34298.9	41033.6	48944.2	48157.9
4.57_365.1782m/z	9,9'-O-Isopropyllidene-isolariciresinol	55	C23H28O6	4.57355	8.5618	365.178	pos	M+H-2H2O	91885030	SNCSNQKSYHFYSD-YHEJKZAPSA-N	CC1(OC[C@@H]2CC3=CC(=C(C=C3[C@@H]([C@H]2CO1)C4=CC(=C(C=C4)O)OC)O)OC)C	3.6		Lignans, neolignans and related compounds	Aryltetralin lignans		47044.3	47667.4	36379.7	25290.2	20528.1	16695.6
4.12_409.2460n	Tatsinine	54.7	C22H35NO6	4.11512	-1.10155	392.243	pos	M+H-H2O, M+H	98105485	SAENAALZZONVML-BZUGHYTCSA-N	CCN1C[C@@]2(CC[C@@H]([C@@]34[C@@H]2C[C@]([C@H]31)([C@]5(C[C@@H]([C@@H]6C[C@@H]4[C@@]5([C@H]6O)O)OC)O)O)O)C	-1.1		Lipids and lipid-like molecules	Prenol lipids	Diterpenoids	74268	70845.6	68253.3	65754.4	65019.4	61508.2
10.05_468.3080m/z	LysoPC(14:0/0:0)	54.6	C22H46NO7P	10.0472	-0.937695	468.308	pos	M+H	460604	VXUOFDJKYGDUJI-OAQYLSRUSA-N	CCCCCCCCCCCCCC(=O)OC[C@H](COP(=O)([O-])OCC[N+](C)(C)C)O	4.5		Lipids and lipid-like molecules	Glycerophospholipids	Glycerophosphocholines	18470	15232.6	16217.3	13392.5	17632.2	14810.2
3.77_146.0599m/z	DL-m-Tyrosine	54.5	C9H11NO3	3.77155	-0.548922	146.06	pos	M+H-2H2O	13052	JZKXXXDKRQWDET-UHFFFAOYSA-N	C1=CC(=CC(=C1)O)CC(C(=O)O)N	-2.4		Organic acids and derivatives	Carboxylic acids and derivatives	Amino acids, peptides, and analogues	125116	132260	125333	141825	145215	126356
10.17_135.0804m/z	Isoboonein	54.1	C9H14O3	10.1709	-0.330955	135.08	pos	M+H-2H2O	10899112	DPDXVBIWZBJGSX-XUTVFYLZSA-N	C[C@H]1[C@H](C[C@H]2[C@@H]1COC(=O)C2)O	0.6		Lipids and lipid-like molecules	Prenol lipids	Terpene lactones	6600.69	6332.3	5020.03	6511.03	7848.08	7828.66
5.02_243.1338m/z	Cis-5-Dodecenoic Acid	54	C12H22O2	5.01868	3.20496	243.134	pos	M+2Na-H	5312378	IJBFSOLHRKELLR-FPLPWBNLSA-N	CCCCCC/C=C\CCCC(=O)O	4	C21202	Lipids and lipid-like molecules	Fatty Acyls	Fatty acids and conjugates	54975.4	58158.1	64821.3	65123.9	64878	70244.4
7.92_255.2105m/z	18-Norabieta-8,11,13-trien-4-ol	54	C19H28O	7.91575	-0.800988	255.211	pos	M+H-H2O									29286.3	27514.6	20982.2	23877.3	23234.8	31857.4
7.92_269.2260m/z	arachidonic acid	53.9	C20H32O2	7.91575	-1.28496	269.226	pos	M+H-2H2O	444899	YZXBAPSDXZZRGB-DOFZRALJSA-N	CCCCC/C=C\C/C=C\C/C=C\C/C=C\CCCC(=O)O	6.3	C00219	Lipids and lipid-like molecules	Fatty Acyls	Fatty acids and conjugates	37066.9	34803.3	29779.8	34642.1	30466.8	39163.7
9.70_175.1479m/z	alpha-Ionon	53.8	C13H20O	9.69605	-1.02449	175.148	pos	M+H-H2O	5282108	UZFLPKAIBPNNCA-BQYQJAHWSA-N	CC1=CCCC(C1/C=C/C(=O)C)(C)C	3	C12286	Lipids and lipid-like molecules	Prenol lipids	Sesquiterpenoids	17018.7	18915.2	16140	16390.7	16625.1	17208.5
6.21_213.1594m/z	Cyclo(Ile-Val)	53.8	C11H20N2O2	6.20942	-1.6794	213.159	pos	M+H	145458953	VHRLUTIMTDOVCG-PEDHHIEDSA-N	CC[C@H](C)[C@@H](C(=O)N[C@@H]([C@@H](C)CC)C(=O)O)NC(=O)[C@H](C(C)C)N	-2.1		Organic acids and derivatives	Carboxylic acids and derivatives	Amino acids, peptides, and analogues	68018.4	73955.7	76729.5	90088.4	88882.5	88456.5
0.84_217.1293m/z	N-a-Acetyl-L-arginine	53.7	C8H16N4O3	0.8396	-0.948708	217.129	pos	M+H	67427	SNEIUMQYRCDYCH-LURJTMIESA-N	CC(=O)N[C@@H](CCCN=C(N)N)C(=O)O	-1.7		Organic acids and derivatives	Carboxylic acids and derivatives	Amino acids, peptides, and analogues	115788	138991	141630	182438	190484	177012
5.27_265.1434m/z	6,9,10-Trihydroxy-7-megastigmen-3-one	53.7	C13H22O4	5.26852	9.64769	265.143	pos	M+Na	91885191	NPIIJTPCHBVBJO-GKKQKQIKSA-N	C[C@@H]1CC(=O)CC([C@]1(/C=C/C(CO)O)O)(C)C	-0.2		Lipids and lipid-like molecules	Prenol lipids	Sesquiterpenoids	15068.1	15925.1	11800.8	15668.6	12677.6	16317.1
5.41_588.3586m/z	Pseudojervine	53.7	C33H49NO8	5.40908	9.44528	588.359	pos	M+H	16398499	HYDDDNUKNMMWBD-VPLHBGEQSA-N	C[C@H]1C[C@@H]2[C@H]([C@H]([C@]3(O2)CC[C@H]4[C@@H]5CC=C6C[C@H](CC[C@@]6([C@H]5C(=O)C4=C3C)C)O[C@H]7[C@@H]([C@H]([C@@H]([C@H](O7)CO)O)O)O)C)NC1	1.3		Lipids and lipid-like molecules	Steroids and steroid derivatives	Steroidal glycosides	185988	188460	147087	0	96160.2	93969.5
5.83_439.2298m/z	Phorbol 13-acetate	53.7	C22H30O7	5.83262	-6.93086	439.23	pos	M+CH3OH+H	499953	SDSVJYOOAPRSDA-RPCQODIISA-N	C[C@@H]1[C@H]([C@@]2([C@@H](C2(C)C)[C@H]3[C@]1([C@@H]4C=C(C(=O)[C@]4(CC(=C3)CO)O)C)O)OC(=O)C)O	-0.3		Lipids and lipid-like molecules	Prenol lipids	Diterpenoids	47587.5	49878.7	41082.8	16769	25936.8	21635.1
6.41_337.2887m/z	1-Eicosanol	53.7	C20H42O	6.41062	6.51554	337.289	pos	M+K	12404	BTFJIXJJCSYFAL-UHFFFAOYSA-N	CCCCCCCCCCCCCCCCCCCCO	9.5		Lipids and lipid-like molecules	Fatty Acyls	Fatty alcohols	41111.5	37505	37265.3	51944.3	51148.8	46676.7
6.85_326.2111m/z	Yashabushidiol A	53.6	C19H24O2	6.853	-1.13447	326.211	pos	M+ACN+H									44256.2	39437.8	47706.5	38689.4	38547.7	34995.6
10.43_701.3712m/z	23-O-Acetylshengmanol 3-O-beta-D-xyloside	53.6	C37H58O10	10.4346	7.67723	701.371	pos	M+K									339599	368537	342782	294069	310541	315773
1.44_348.1543n	Eurycomalactone	53.4	C19H24O6	1.43938	-8.53834	175.084	pos	M+2H, M+H	441793	OGHYZHNTIINXEO-MGBQOKOWSA-N	C[C@H]1[C@@H]2[C@@H]([C@@H]3[C@@]4([C@@H](CC(=O)[C@]3([C@H]1C(=O)O2)C)C(=CC(=O)[C@H]4O)C)C)O	0.1	C08759	Lipids and lipid-like molecules	Steroids and steroid derivatives	Steroid lactones	1.58046e+06	1.65525e+06	1.68559e+06	1.06453e+06	611476	916724
12.38_688.3295m/z	Huzhangoside D	53.4	C64H104O30	12.3751	0.973345	688.33	pos	M+H+Na									18087	13414.4	26762.5	47451.8	38883.6	56762.8
0.77_499.2241m/z	Catalponol	53.4	C15H18O2	0.772233	-0.857271	499.224	pos	2M+K	169570	BTQXIESSQVRLCV-RISCZKNCSA-N	CC(=CC[C@@H]1C[C@@H](C2=CC=CC=C2C1=O)O)C	2.9		Benzenoids	Tetralins		59150.5	90221.8	94151	234098	258218	241849
7.32_401.1589m/z	1-Hydroxymethyl-beta-carboline glucoside	53.4	C18H19N2O6	7.32348	2.2414	401.159	pos	M+ACN+H									16681.1	16894.5	17037.2	22182.6	20310.5	20046.4
3.09_356.1195m/z	Leonurine	53.3	C14H21N3O5	3.09105	0.704616	356.12	pos	M+2Na-H	161464	WNGSUWLDMZFYNZ-UHFFFAOYSA-N	COC1=CC(=CC(=C1O)OC)C(=O)OCCCCN=C(N)N	0.5	C16985	Benzenoids	Benzene and substituted derivatives	Benzoic acids and derivatives	35452	31001	33305.7	34596.6	34598.7	10344.6
6.85_235.1689m/z	9-Oxoageraphorone	53.2	C15H22O2	6.853	-1.34561	235.169	pos	M+H									23550.3	24391	22835	31151.7	33562.1	28644.8
8.07_119.0857m/z	Dendryphiellic acid A	53.2	C9H14O2	8.06898	0.846257	119.086	pos	M+H-2H2O	10888128	DNUJBTBPCOIYRL-QALPAXIDSA-N	CC[C@H](C)/C=C/C=C/C(=O)O	2.6		Lipids and lipid-like molecules	Fatty Acyls	Fatty acids and conjugates	63682.3	63200.2	58416.7	75337	75761.2	79161
2.94_346.1599m/z	Crotananine	53.2	C17H25NO5	2.9386	-7.92611	346.16	pos	M+Na	156169	GFXWTYYPYYHXDK-GLDVEYQJSA-N	CC1C(C(C(=O)OCC2=CCN3[C@H]2[C@@H](CC3)OC(=O)C1C)O)C	1.1		Phenylpropanoids and polyketides	Macrolides and analogues		16621.9	15952.6	20578	18111.2	20027.3	10634.4
4.13_272.1279m/z	Higenamine	53.1	C16H17NO3	4.13243	-0.924189	272.128	pos	M+H	114840	WZRCQWQRFZITDX-UHFFFAOYSA-N	C1CNC(C2=CC(=C(C=C21)O)O)CC3=CC=C(C=C3)O	2.2	C06346	Organoheterocyclic compounds	Isoquinolines and derivatives	Benzylisoquinolines	14621.8	15358	17459	13707.7	10988.1	13740.4
10.86_225.1637m/z	Panaxydiol	53.1	C17H24O2	10.855	-0.471429	225.164	pos	M+H-2H2O	126312	GVLDSGIQZAFIAN-IXDOHACOSA-N	CCCCCCC[C@H]1[C@H](O1)CC#CC#C[C@@H](C=C)O	4.5		Lipids and lipid-like molecules	Fatty Acyls	Fatty alcohols	48298.8	47759	45094	33160.3	26852.7	31873.1
7.46_159.1167m/z	Sedanolide	53	C12H18O2	7.46388	-0.879708	159.117	pos	M+H-2H2O	5018391	UPJFTVFLSIQQAV-UHFFFAOYSA-N	CCCCC1C2CCCC=C2C(=O)O1	3.3		Organoheterocyclic compounds	Isobenzofurans		25324.8	26612.1	23915.2	31828.7	32573.8	31592.6
5.16_206.0811m/z	L-Aspartic Acid 4-Benzyl Ester	52.8	C11H13NO4	5.16148	-0.46228	206.081	pos	M+H-H2O	101186	VGALFAWDSNRXJK-VIFPVBQESA-N	C1=CC=C(C=C1)COC(=O)C[C@@H](C(=O)O)N	-2		Organic acids and derivatives	Carboxylic acids and derivatives	Amino acids, peptides, and analogues	14940.8	14917.2	14266.2	17453.2	18820.2	16141.7
1.05_506.1860m/z	Diderroside	52.7	C19H28O13	1.04737	-1.68572	506.186	pos	M+ACN+H	23760099	OPKOYMHTMXJHRG-GUDQPSSMSA-N	C[C@@H]([C@@H]1[C@@H](C(=CO[C@H]1O[C@H]2[C@@H]([C@H]([C@@H]([C@H](O2)CO)O)O)O)C(=O)OC)CC(=O)O)OC(=O)C	-1.9		Lipids and lipid-like molecules	Prenol lipids	Terpene glycosides	190368	169995	181968	241292	287332	251693
7.80_218.1669n	zerumbone	52.7	C15H22O	7.79715	-0.853743	201.164	pos	M+H-H2O, M+H					C20262				248679	243271	235465	280780	272948	284455
0.88_275.1347m/z	Choline glycerophosphate	52.6	C8H20NO6P	0.8825	-7.52944	275.135	pos	M+NH4	657272	SUHOQUVVVLNYQR-MRVPVSSYSA-N	C[N+](C)(C)CCOP(=O)([O-])OC[C@@H](CO)O	-2.3		Lipids and lipid-like molecules	Glycerophospholipids	Glycerophosphocholines	70790.5	80707.8	84805.5	111252	102293	89066.1
3.82_472.2539m/z	Acetylheliosupine	52.5	C22H33NO8	3.82403	-0.520519	472.254	pos	M+CH3OH+H									293160	298086	291194	237606	232634	233724
8.07_257.2260m/z	-Linolenic Acid methyl ester	52.3	C19H32O2	8.06898	-1.37574	257.226	pos	M+H-2H2O	5367460	JYYFMIOPGOFNPK-AGRJPVHOSA-N	CC/C=C\C/C=C\C/C=C\CCCCCCCC(=O)OCC	6.6		Lipids and lipid-like molecules	Fatty Acyls	Lineolic acids and derivatives	41759.6	42650.8	39113	42596.7	47979.1	47610.4
1.64_260.1129m/z	Tetillapyrone	52.2	C11H14O6	1.64045	0.314678	260.113	pos	M+NH4	11010113	IKQMMZYPEPBOGT-VGMNWLOBSA-N	CC1=C(OC(=O)C(=C1)[C@@H]2C[C@H]([C@@H](O2)CO)O)O	-0.3		Organic oxygen compounds	Organooxygen compounds	Carbohydrates and carbohydrate conjugates	20616.1	18867.8	20111.7	23932.3	24240.2	19674
9.20_780.4653n	Kaikasaponin I	52.2	C42H68O13	9.19965	-0.885666	803.455	pos	M+H-2H2O, M+Na									97930.8	76659	63357.5	46773.1	67586.1	52915.9
4.49_303.1336m/z	Coclauril	52.1	C8H9NO2	4.48637	-1.07873	303.134	pos	2M+H	15927877	OKLUWXIZGZHBKD-GODNPXJHSA-N	C1[C@H](C=C/C(=C\C#N)/[C@H]1O)O	-0.7		Organic oxygen compounds	Organooxygen compounds	Alcohols and polyols	44018.9	43042.2	47243.7	46007.4	45381.7	40855
6.41_218.1669n	Selina-4(15),7(11)-dien-8-one	52	C15H22O	6.41062	-0.712294	201.164	pos	M+H-H2O, M+H									222955	214231	219022	282242	279763	256217
7.18_331.1175m/z	Puerol A	52	C17H14O5	7.1804	-0.461987	331.117	pos	M+CH3OH+H	14691941	AYXZYYUMEUUTRQ-UHFFFAOYSA-N	C1=CC(=CC=C1CC2C(=CC(=O)O2)C3=C(C=C(C=C3)O)O)O	2.3		Benzenoids	Phenols	Benzenediols	5762.4	6870.54	5522.73	9176.42	8830.53	8060.23
8.16_403.3354m/z	1-Phenyloctane	51.9	C14H22	8.157	5.00731	403.335	pos	2M+Na	16607	CDKDZKXSXLNROY-UHFFFAOYSA-N	CCCCCCCCC1=CC=CC=C1	6.6		Benzenoids	Benzene and substituted derivatives		18349.9	16675.5	11792.3	17541.8	15742.6	14551.7
3.86_144.0477m/z	Entadamide A	51.9	C6H11NO2S	3.8577	-0.371626	144.048	pos	M+H-H2O					C20204				129378	140733	147276	125882	122193	117930
4.98_277.1180m/z	N-(1-Carboxy-2-phenylethyl)glutamine	51.9	C14H18N2O5	4.98225	-1.09816	277.118	pos	M+H-H2O	558649	XHHOHZPNYFQJKL-UHFFFAOYSA-N	C1=CC=C(C=C1)CC(C(=O)O)NC(=O)CCC(C(=O)O)N	-3		Organic acids and derivatives	Carboxylic acids and derivatives	Amino acids, peptides, and analogues	8486.68	10032.5	10165.6	10158.8	10806.5	13035.4
6.94_584.3215m/z	Precyasterone	51.9	C29H44O8	6.94485	4.0474	584.321	pos	M+ACN+Na									40319.6	34643.1	39261.3	33136.9	32049.4	35543.2
6.89_700.2748m/z	Matairesinol 4'-O-beta-gentiobioside	51.8	C32H42O16	6.88923	-9.17818	700.275	pos	M+NH4	21636142	SSZQYOJANKKXOX-QFYIXHTHSA-N	COC1=C(C=CC(=C1)C[C@H]2COC(=O)[C@@H]2CC3=CC(=C(C=C3)O[C@H]4[C@@H]([C@H]([C@@H]([C@H](O4)CO[C@H]5[C@@H]([C@H]([C@@H]([C@H](O5)CO)O)O)O)O)O)O)OC)O	-0.7		Lignans, neolignans and related compounds	Lignan glycosides		120515	127010	122532	112843	128676	112561
6.87_311.1274m/z	Isogibberellin A3	51.6	C19H22O6	6.86985	-0.991247	311.127	pos	M+H-2H2O	12897222	SLSYEBAZQRZQID-UHFFFAOYSA-N	CC12C3C(C45CC(=C)C(C4)(CCC5C3=CC(C1O)OC2=O)O)C(=O)O	-0.5		Lipids and lipid-like molecules	Prenol lipids	Terpene lactones	11651.5	11538.4	12577.8	15102	17111.1	13604.5
10.14_429.1881m/z	Estriol 3-glucuronide	51.6	C24H32O9	10.1361	-5.72823	429.188	pos	M+H-2H2O	443103	UZKIAJMSMKLBQE-JRSYHJKYSA-N	C[C@]12CC[C@H]3[C@H]([C@@H]1C[C@H]([C@@H]2O)O)CCC4=C3C=CC(=C4)O[C@H]5[C@@H]([C@H]([C@@H]([C@H](O5)C(=O)O)O)O)O	0.9		Lipids and lipid-like molecules	Steroids and steroid derivatives	Steroidal glycosides	23946.7	26361.2	15101.3	2560.78	0	0
11.24_783.4835m/z	Fatsiaside C	51.6	C41H66O12	11.2382	-7.27279	783.483	pos	M+CH3OH+H	6453932	GXWUEMSASMVWKO-GNLHUFSQSA-N	C[C@]12CC[C@@H](C(C1CC[C@@]3([C@@H]2CC=C4[C@]3(CC[C@@]5([C@@H]4CC(CC5)(C)C)C(=O)O)C)C)(C)C)O[C@H]6[C@@H]([C@H]([C@H](CO6)O)O)O[C@@H]7[C@@H]([C@H]([C@@H]([C@H](O7)CO)O)O)O	4.4		Lipids and lipid-like molecules	Prenol lipids	Triterpenoids	342797	344514	276684	171608	3401.61	0
4.18_222.0985m/z	Dihydrobiopterin	51.6	C9H13N5O3	4.18445	-0.385732	222.098	pos	M+H-H2O	135398687	FEMXZDUTFRTWPE-DZSWIPIPSA-N	C[C@@H]([C@@H](C1=NC2=C(NC1)N=C(NC2=O)N)O)O	-2.2	C00268	Organoheterocyclic compounds	Pteridines and derivatives	Pterins and derivatives	131156	121515	138259	134823	141841	146590
14.62_601.3541m/z	Nocardamine	51.3	C27H48N6O9	14.6213	-2.44522	601.354	pos	M+H	161532	NHKCCADZVLTPPO-UHFFFAOYSA-N	C1CCNC(=O)CCC(=O)N(CCCCCNC(=O)CCC(=O)N(CCCCCNC(=O)CCC(=O)N(CC1)O)O)O	-2.2		Phenylpropanoids and polyketides	Macrolactams		479734	418190	322615	1.10698e+06	515093	916382
9.70_297.2574m/z	adrenic acid	51.3	C22H36O2	9.69605	-0.857598	297.257	pos	M+H-2H2O	5497181	TWSWSIQAPQLDBP-DOFZRALJSA-N	CCCCC/C=C\C/C=C\C/C=C\C/C=C\CCCCCC(=O)O	7.4	C16527	Lipids and lipid-like molecules	Fatty Acyls	Fatty acids and conjugates	23955.7	20637.1	18345.3	20274.2	17879.5	21372.6
4.56_354.1177m/z	5-O-Caffeoylshikimic acid	51.2	C16H16O8	4.55693	-1.92175	354.118	pos	M+NH4	5281762	QMPHZIPNNJOWQI-GDDAOPKQSA-N	C1[C@H]([C@@H]([C@@H](C=C1C(=O)O)O)O)OC(=O)/C=C/C2=CC(=C(C=C2)O)O	0.2	C10434	Phenylpropanoids and polyketides	Cinnamic acids and derivatives	Hydroxycinnamic acids and derivatives	10581.2	9281.79	11449	12299.9	12917.6	13239.2
6.36_195.1014m/z	5-Hydroxy-1-tetralone	51.1	C10H10O2	6.36242	-0.782159	195.101	pos	M+CH3OH+H	119921	YPPZCRZRQHFRBH-UHFFFAOYSA-N	C1CC2=C(C=CC=C2O)C(=O)C1	2.1		Benzenoids	Tetralins		5775.29	5680.31	5498.94	7194.53	8914.15	8227.2
5.71_343.1538m/z	Wulignan A1	51.1	C20H22O5	5.71153	-0.677575	343.154	pos	M+H									15670.9	16243.8	16900.5	17026	18942.4	17691.9
5.06_193.0495m/z	7,8-Dihydroxy-4-methylcoumarin	51	C10H8O4	5.05535	-0.243948	193.049	pos	M+H	5355836	NWQBYMPNIJXFNQ-UHFFFAOYSA-N	CC1=CC(=O)OC2=C1C=CC(=C2O)O	1.1	C12466	Phenylpropanoids and polyketides	Coumarins and derivatives	Hydroxycoumarins	63379.3	61097.7	64767.4	80661.9	83783.4	86009.5
6.16_234.1617n	Intermedin B	50.8	C15H22O2	6.15595	-1.02879	235.169	pos	M+H-H2O, M+H	14543240	PMJSCQFALQJUCS-GUTXKFCHSA-N	C[C@@H](CC(=O)C=C(C)C)[C@H]1C[C@@H](C(=C)C=C1)O	2.7		Lipids and lipid-like molecules	Prenol lipids	Sesquiterpenoids	29601.7	27052.3	32375.3	44170.3	41256.2	42177.3
5.29_277.1544m/z	Cyclo(Tyr-Leu)	50.8	C15H20N2O3	5.28692	-0.973188	277.154	pos	M+H	572422	GENSLUDVKWKQMX-UHFFFAOYSA-N	CC(C)CC1C(=O)NC(C(=O)N1)CC2=CC=C(C=C2)O	2	C11331	Organic acids and derivatives	Carboxylic acids and derivatives	Amino acids, peptides, and analogues	61023.8	64781.6	67168.7	64480.7	67856.8	71981
5.06_407.1887m/z	Cathayanon H	50.8	C25H28O6	5.05535	7.92168	407.189	pos	M+H-H2O	46844949	HWOOKQWPXZROBV-LOSJGSFVSA-N	CC(=CCC1=CC(=CC(=C1O)CC=C(C)C)[C@@H]2[C@H](C(=O)C3=C(C=C(C=C3O2)O)O)O)C	5.7		Phenylpropanoids and polyketides	Flavonoids	Flavans	50782.9	37739.6	60718.4	34276.2	32274.8	28945.7
1.06_131.0945n	D-LEUCINE	50.6	C6H13NO2	1.05908	-0.762253	132.102	pos	M+H, M+ACN+H	439524	ROHFNLRQFUQHCH-RXMQYKEDSA-N	CC(C)C[C@H](C(=O)O)N	-1.5	C01570	Organic acids and derivatives	Carboxylic acids and derivatives	Amino acids, peptides, and analogues	8.07755e+06	7.69183e+06	8.11763e+06	8.53279e+06	9.49653e+06	8.61436e+06
5.00_424.2067n	Didrovaltrate	50.4	C22H32O8	5.00095	-7.16004	407.203	pos	M+H-H2O, M+ACN+H	65689	PHHROXLDZHUIGO-PNBTUHDLSA-N	CC(C)CC(=O)OCC1=CO[C@H]([C@H]2[C@@H]1C[C@@H]([C@]23CO3)OC(=O)C)OC(=O)CC(C)C	2.3	C09776	Lipids and lipid-like molecules	Prenol lipids	Monoterpenoids	225310	244933	256945	206659	200641	209638
11.85_537.3395m/z	Syringolin B	50.3	C24H41N5O6	11.8526	-0.00409951	537.34	pos	M+ACN+H	44624133	AIMDTYKFJMYVNG-NGGLIGEOSA-N	CC(C)[C@H]1/C=C/C(=O)NCCCC[C@@H](C(=O)N1)NC(=O)[C@H](C(C)C)NC(=O)N[C@@H](C(C)C)C(=O)O	2.3		Organic acids and derivatives	Carboxylic acids and derivatives	Amino acids, peptides, and analogues	55458.3	53046.7	47409.1	12138.2	15235.3	30221
5.71_221.1170m/z	1-(4-Hydroxy-2,2-dimethylchroman-6-yl)ethanone	50.3	C13H16O3	5.71153	-0.870921	221.117	pos	M+H	129887823	RNNQKZPVFGNIMY-NSHDSACASA-N	CC(=O)C1=CC2=C(C=C1)OC(C[C@@H]2O)(C)C	1.5		Organoheterocyclic compounds	Benzopyrans	1-benzopyrans	8705.8	10770.9	10137.4	12979.1	11853.2	12368.5
14.57_555.3125m/z	Ginsenoside Rb1	50.3	C54H92O23	14.5712	6.86179	555.313	pos	M+2H					C20713				185199	161391	176765	714602	268735	547264
2.28_355.1605m/z	Brachystemidine F	50.3	C15H19N3O6	2.28428	-2.04588	355.161	pos	M+NH4	146116227	JYNALUKELHWIEI-UHFFFAOYSA-N	C1C=C(C(O1)NC(=O)CCC(C(=O)O)N)COC(=O)C2=CC=CN2	-3.5		Organic acids and derivatives	Carboxylic acids and derivatives	Amino acids, peptides, and analogues	18751.9	21327.4	22198.8	13403.7	11572.2	4443.09
7.81_205.1949m/z	Elemol	50.2	C15H26O	7.81362	-0.95273	205.195	pos	M+H-H2O									60965.4	56554.3	54532.2	77414.4	71100.3	71851.2
7.25_355.2142n	Daphnilongeranin C	50.2	C22H29NO3	7.25223	-1.54387	356.221	pos	M+H, M+Na									631893	729646	661855	625948	633153	613397
