# Supplementary material for: Cardiac energy metabolic disorder and gut microbiota imbalance: a study on the therapeutic potential of Shenfu Injection in rats with heart failure
Source: Front Microbiol. 2025 Feb 25;16:1509548. doi: 10.3389/fmicb.2025.1509548 (PMC11895768; doi:10.3389/fmicb.2025.1509548)
Supplement: Supplementary file 3 [file Table_3.xlsx]

## Sheet: 代谢物定量信息表
Sequence number	ID	Metabolite	Fragmentation Score	Formula	Retention time(min)	Mass Error (ppm)	m/z	Mode	Adducts	Pubchem_ID	InChiKeys	SMILES	xlogp	KEGG	classA	classB	classC	SFI_1	SFI_2	SFI_3	QC_1	QC_2	QC_3
1	9.68_819.4669m/z	Ginsenoside Rg3	99.3	C42H72O13	9.6805	0.283292	819.467	neg	M+Cl					C20778				1.85011e+06	1.67535e+06	1.57427e+06	567524	700261	631546
2	0.84_539.1381m/z	Raffinose	97.7	C18H32O16	0.8432	-0.710083	539.138	neg	M+Cl	439242	MUPFEKGTMRGPLJ-ZQSKZDJDSA-N	C([C@@H]1[C@@H]([C@@H]([C@H]([C@H](O1)OC[C@@H]2[C@H]([C@@H]([C@H]([C@H](O2)O[C@]3([C@H]([C@@H]([C@H](O3)CO)O)O)CO)O)O)O)O)O)O)O	-5.8	C00492	Organic oxygen compounds	Organooxygen compounds	Carbohydrates and carbohydrate conjugates	5.48446e+06	5.99566e+06	5.65232e+06	1.02898e+07	1.10492e+07	9.47866e+06
3	0.81_377.0850m/z	sucrose	94.6	C12H22O11	0.811283	-1.82029	377.085	neg	M+Cl	5988	CZMRCDWAGMRECN-UGDNZRGBSA-N	C([C@@H]1[C@H]([C@@H]([C@H]([C@H](O1)O[C@]2([C@H]([C@@H]([C@H](O2)CO)O)O)CO)O)O)O)O	-3.7	C00089	Organic oxygen compounds	Organooxygen compounds	Carbohydrates and carbohydrate conjugates	1.50143e+08	1.64317e+08	1.51804e+08	2.98555e+08	2.85188e+08	2.62036e+08
4	8.14_925.4796m/z	Araloside A	91.9	C47H74O18	8.13687	-0.664832	925.48	neg	M-H	10079497	KQSFNXMDCOFFGW-GNDIVNLPSA-N	C[C@]12CC[C@@H](C([C@@H]1CC[C@@]3([C@@H]2CC=C4[C@]3(CC[C@@]5([C@H]4CC(CC5)(C)C)C(=O)O[C@H]6[C@@H]([C@H]([C@@H]([C@H](O6)CO)O)O)O)C)C)(C)C)O[C@H]7[C@@H]([C@H]([C@@H]([C@H](O7)C(=O)O)O[C@H]8[C@@H]([C@H]([C@@H](O8)CO)O)O)O)O	2.8	C17540	Lipids and lipid-like molecules	Prenol lipids	Terpene glycosides	176379	176996	151959	196382	191607	217301
5	6.22_932.5343n	Notoginsenoside R1	89.7	C47H80O18	6.21833	-0.205269	931.527	neg	M-H, M+Cl, M-2H	131752529	MFXYPCMYAZAZDX-UHFFFAOYSA-N	CC(=O)C1CCC2(C1C(CC3C2(CC(C4C3(CCC(C4(C)C)O)C)OC5C(C(C(C(O5)CO)O)O)O)C)O)C	1.8	C08961	Lipids and lipid-like molecules	Steroids and steroid derivatives	Steroidal glycosides	3.24331e+06	3.04563e+06	3.05045e+06	3.40306e+06	3.64841e+06	3.31753e+06
6	1.66_134.0471m/z	Adenine	88.6	C5H5N5	1.66367	-0.786845	134.047	neg	M-H	190	GFFGJBXGBJISGV-UHFFFAOYSA-N	C1=NC2=NC=NC(=C2N1)N	-0.1	C00147	Organoheterocyclic compounds	Imidazopyrimidines	Purines and purine derivatives	738323	755914	745637	1.16135e+06	1.03878e+06	982182
7	7.91_638.4395n	Ginsenoside F1	85.1	C36H62O9	7.90562	0.129429	673.409	neg	M+Cl, M+FA-H, M-H	9809542	XNGXWSFSJIQMNC-FIYORUNESA-N	CC(=CCC[C@@](C)([C@H]1CC[C@@]2([C@@H]1[C@@H](C[C@H]3[C@]2(C[C@@H]([C@@H]4[C@@]3(CC[C@@H](C4(C)C)O)C)O)C)O)C)O[C@H]5[C@@H]([C@H]([C@@H]([C@H](O5)CO)O)O)O)C	4.3	C20780	Lipids and lipid-like molecules	Prenol lipids	Terpene glycosides	6.91651e+06	7.06642e+06	6.93128e+06	2.90155e+06	3.18938e+06	3.00092e+06
8	11.38_621.4375m/z	Daucosterol	80.1	C35H60O6	11.3788	0.602937	621.438	neg	M+FA-H									17016.9	8767.29	7932.09	3384.62	11746	5473.58
9	1.18_243.0622m/z	Uridine	75.8	C9H12N2O6	1.18093	-0.349825	243.062	neg	M-H	6029	DRTQHJPVMGBUCF-XVFCMESISA-N	C1=CN(C(=O)NC1=O)[C@H]2[C@@H]([C@@H]([C@H](O2)CO)O)O	-2	C00299	Nucleosides, nucleotides, and analogues	Pyrimidine nucleosides		500197	532682	505574	819585	713909	663705
10	1.06_282.0840m/z	Guanosine	71.7	C10H13N5O5	1.06107	-1.5597	282.084	neg	M-H	135398635	NYHBQMYGNKIUIF-UUOKFMHZSA-N	C1=NC2=C(N1[C@H]3[C@@H]([C@@H]([C@H](O3)CO)O)O)N=C(NC2=O)N	-1.9	C00387	Nucleosides, nucleotides, and analogues	Purine nucleosides		305085	324591	283522	508388	442825	402064
11	4.91_422.2896m/z	Talatisamine	99.4	C24H39NO5	4.91232	-1.10045	422.29	pos	M+H	159891	BDCURAWBZJMFIK-UHFFFAOYSA-N	CCN1CC2(CCC(C34C2CC(C31)C5(CC(C6CC4C5C6O)OC)O)OC)COC	0.9		Lipids and lipid-like molecules	Prenol lipids	Diterpenoids	1.76577e+06	2.04805e+06	1.80762e+06	1.55853e+06	1.47472e+06	1.31546e+06
12	1.06_268.1037m/z	ADENOSINE	98.9	C10H13N5O4	1.05908	-1.15045	268.104	pos	M+H	60961	OIRDTQYFTABQOQ-KQYNXXCUSA-N	C1=NC(=C2C(=N1)N(C=N2)[C@H]3[C@@H]([C@@H]([C@H](O3)CO)O)O)N	-1.1	C00212	Nucleosides, nucleotides, and analogues	Purine nucleosides		6.88578e+06	6.73598e+06	7.78612e+06	6.57252e+06	6.88012e+06	5.24572e+06
13	8.07_946.5494n	Ginsenoside Re	98.9	C48H82O18	8.06898	-0.745923	969.539	pos	M+H-H2O, M+Na, M+H-2H2O					C08944				4.41753e+06	4.44003e+06	4.39629e+06	4.14184e+06	4.5245e+06	4.60972e+06
14	6.43_823.4805m/z	Ginsenoside Rg1	97.9	C42H72O14	6.42752	-1.13652	823.481	pos	M+Na					C08946				2.78165e+06	2.63131e+06	3.02105e+06	3.11536e+06	2.83266e+06	2.70573e+06
15	6.29_574.3007m/z	Benzoylhypaconine	96	C31H43NO9	6.29392	-0.709778	574.301	pos	M+H									3.69246e+06	3.65081e+06	3.84198e+06	3.65747e+06	3.59413e+06	3.31006e+06
16	5.90_589.2882n	Benzoylmesaconine	93	C31H43NO10	5.90098	-0.807411	590.295	pos	M+H, M+Na	24832659	PULWZCUZNRVAHT-IJNXHYLPSA-N	CN1C[C@@]2([C@@H](C[C@@H]([C@@]34[C@@H]2[C@H]([C@@H](C31)[C@@]5([C@@H]6[C@H]4C[C@@]([C@@H]6OC(=O)C7=CC=CC=C7)([C@H]([C@@H]5O)OC)O)O)OC)OC)O)COC	-0.7		Lipids and lipid-like molecules	Prenol lipids	Diterpenoids	1.2422e+07	1.18393e+07	1.35311e+07	1.13555e+07	1.16205e+07	1.08155e+07
17	4.49_271.0809m/z	Dianthoside	60	C12H16O8	4.48637	-1.0627	271.081	pos	M+H-H2O	5316639	YGSIRXHFAUFUEJ-GPTQDWHKSA-N	CC1=C(C(=O)C=CO1)O[C@H]2[C@@H]([C@H]([C@@H]([C@H](O2)CO)O)O)O	-1.4		Organic oxygen compounds	Organooxygen compounds	Carbohydrates and carbohydrate conjugates	18685.5	20216	19788.1	27255.9	29666.3	26538.5
18	4.13_272.1279m/z	Higenamine	53.1	C16H17NO3	4.13243	-0.924189	272.128	pos	M+H	114840	WZRCQWQRFZITDX-UHFFFAOYSA-N	C1CNC(C2=CC(=C(C=C21)O)O)CC3=CC=C(C=C3)O	2.2	C06346	Organoheterocyclic compounds	Isoquinolines and derivatives	Benzylisoquinolines	14621.8	15358	17459	13707.7	10988.1	13740.4
19	14.57_555.3125m/z	Ginsenoside Rb1	50.3	C54H92O23	14.5712	6.86179	555.313	pos	M+2H					C20713				185199	161391	176765	714602	268735	547264
