# Supplementary material for: Cardiac energy metabolic disorder and gut microbiota imbalance: a study on the therapeutic potential of Shenfu Injection in rats with heart failure
Source: Front Microbiol. 2025 Feb 25;16:1509548. doi: 10.3389/fmicb.2025.1509548 (PMC11895768; doi:10.3389/fmicb.2025.1509548)
Supplement: Supplementary file 4 [file Table_4.csv]

name	LVIDd	NEFA	LA	MDA	Acetic acid	Propanoic acid	Isohexanoic acid	Hexanoic acid	Isovaleric acid	Valeric acid	IVSd	ATP	SOD	LVPWd	LVPWs	Isobutyric acid	occludin
g__Romboutsia	-0.51328	-0.54345	-0.68433	-0.62647	-0.67941	-0.39118	-0.00294	0.61471	0.42941	0.28235	0.33309	0.62105	0.48529	0.73343	0.53432	0.6	0.62187
g__Akkermansia	0.17994	0.49779	0.47241	0.35588	0.72941	0.82941	-0.22941	-0.58824	-0.60588	-0.45882	-0.64407	-0.35026	-0.40294	-0.73196	-0.74687	-0.69118	-0.70606
g__unclassified_f__Oscillospiraceae	-0.11947	-0.72607	-0.55335	-0.56471	-0.66176	-0.69412	0.41765	0.76765	0.63529	0.68235	0.78556	0.66372	0.72353	0.56996	0.73211	0.83529	0.81537
g__Allobaculum	0.04354	0.46205	0.11046	0.37675	0.13098	0.48565	-0.28403	-0.61957	0.07358	0.04415	-0.19174	-0.42268	-0.20603	-0.26971	-0.25185	-0.32965	-0.27938
g__Blautia	0.34661	0.69072	0.50773	0.52941	0.58824	0.5	-0.44706	-0.69118	-0.53235	-0.19412	-0.45394	-0.7741	-0.65882	-0.45214	-0.53727	-0.62059	-0.64698
g__unclassified_f__Lachnospiraceae	-0.07227	0.27393	0.26932	0.39706	0.05294	0.09118	-0.08824	-0.48529	-0.42059	-0.29412	-0.16212	-0.32671	-0.32353	-0.25773	-0.33801	-0.41176	-0.44904
g__Lactobacillus	0.12389	0.1296	-0.01177	-0.06471	-0.17353	-0.17353	-0.2	0.26471	0.20882	0	-0.27413	0.04709	0.07059	0.35935	0.26126	0.17353	0.16691
g__Clostridium	-0.32744	-0.34168	-0.51361	-0.52353	-0.51176	-0.39706	-0.16176	0.61176	0.26765	0.10588	0.11054	0.46063	0.30588	0.65538	0.45462	0.49118	0.48154
g__Duncaniella	0.03395	-0.14149	0.09941	0.0677	-0.00736	-0.07506	0.26637	0.36792	-0.02502	-0.00736	0.28171	0.08616	-0.0677	-0.14959	-0.07755	0.14717	-0.01256
g__Escherichia	0.55752	0.43299	0.49301	0.24118	0.53824	0.11765	-0.44412	-0.07941	-0.48824	-0.51176	-0.40383	-0.52244	-0.55588	-0.16053	-0.32325	-0.52941	-0.48893
g__Aerococcus	-0.1266	-0.17728	-0.25264	-0.30474	-0.19569	-0.26441	0.17179	0.2674	-0.15685	-0.23752	-0.00449	0.2945	0.19569	0.26181	0.20391	0.05378	0.14329
g__Staphylococcus	0.15396	0.2779	0.35081	0.25535	0.42952	0.39557	0.01181	-0.34834	-0.65978	-0.27897	-0.35059	-0.32053	-0.31882	-0.36807	-0.49333	-0.54613	-0.52706
g__Ligilactobacillus	0.0767	-0.18704	-0.37969	-0.40882	-0.28529	-0.34412	-0.26765	0.58529	0.53235	0.16471	0.32867	0.25166	0.2	0.48748	0.51661	0.47941	0.47563
g__unclassified_o__Eubacteriales	-0.10627	-0.63744	-0.53166	-0.49154	-0.66078	-0.64901	0.31052	0.70199	0.77999	0.71818	0.78909	0.51473	0.60044	0.67649	0.7681	0.81678	0.79454
g__Bifidobacterium	-0.07875	0.3279	-0.1112	0.0563	-0.07556	0.13186	-0.55557	-0.18519	0.02667	-0.13037	-0.14403	-0.28614	-0.28149	0.19807	-0.00967	-0.13926	-0.09598
g__Mammaliicoccus	-0.1093	0.08686	0.07344	-0.08006	0.14382	0.04151	-0.07413	-0.05782	-0.68794	-0.16605	-0.23106	0.01929	-0.06968	-0.18189	-0.20685	-0.17347	-0.2755
g__Dubosiella	-0.45118	0.05761	-0.31587	-0.12979	-0.37463	0.02655	-0.27139	0.0413	0	-0.0767	-0.10052	0.10185	0.0472	0.23486	0.03109	0.0531	0.0237
g__Limosilactobacillus	0.17552	0.14433	-0.0986	-0.10294	-0.09706	-0.03235	-0.35882	0.25	0.38529	-0.06471	-0.12675	0	0.00294	0.30928	0.21107	0.12353	0.13885
g__Ruminococcus	0.34076	0.02002	0.14815	0.02517	0.00592	-0.39971	0.0829	0.4915	-0.0148	0.03553	0.16988	-0.03482	-0.08586	0.1023	0.29123	0.26499	0.14573
g__Mediterraneibacter	0.09695	0.20105	0.08185	0.02974	0.34649	0.35393	-0.14573	-0.24834	-0.4149	-0.20224	-0.26827	-0.13989	-0.26024	-0.17127	-0.30971	-0.28403	-0.25169
g__Muribaculum	-0.01917	-0.08542	-0.06917	0.06471	-0.16471	-0.00882	0.21471	0.42353	0.28824	0.27059	0.30214	0.0677	0	-0.02062	0.01624	0.34706	0.1743
g__unclassified_p__Firmicutes	-0.08289	-0.47389	-0.45083	-0.41485	-0.68061	-0.67413	0.10695	0.85239	0.68061	0.47967	0.51321	0.46705	0.48291	0.62806	0.63108	0.77784	0.72921
g__unclassified_f__Muribaculaceae	-0.31046	-0.51188	-0.32488	-0.32313	-0.46205	-0.44846	0.42883	0.70364	0.23102	0.39561	0.50696	0.41328	0.28387	0.372	0.33418	0.60247	0.45879
g__Enterococcus	0.10923	0.05527	-0.11487	-0.26049	-0.06623	-0.38705	-0.47388	0.31199	-0.30169	-0.04857	0.01917	-0.02725	-0.15747	0.3213	0.20901	0.16483	0.085
g__Parabacteroides	0.51471	0.30237	0.55331	0.39108	0.60984	0.31316	0.00749	-0.42255	-0.3701	-0.20828	-0.22	-0.34038	-0.35362	-0.55222	-0.43614	-0.41056	-0.42292
g__Lentilactobacillus	0.06766	-0.29177	-0.33755	-0.53523	-0.09192	-0.42255	0.20164	0.4611	0.09192	0.05189	0.21843	0.38206	0.34694	0.38754	0.56399	0.33952	0.4006
g__unclassified_d__Bacteria	0.0354	-0.18409	-0.22517	-0.11765	-0.51765	-0.50882	0.18824	0.28235	0.42941	0.65882	0.38909	0.25166	0.46471	0.27099	0.52546	0.60882	0.55835
g__Ileibacterium	-0.23961	0.12848	-0.0615	0.14596	-0.33801	-0.00768	-0.30728	-0.13367	0.25811	0.03073	-0.18862	-0.08303	-0.0169	0.19772	-0.01388	0.02151	0.01543
g__Turicibacter	-0.14749	-0.33579	-0.34879	-0.42647	-0.44412	-0.57353	-0.27353	0.42353	0.18529	0.38529	0.27708	0.26637	0.15588	0.70545	0.49299	0.54412	0.46382
g__Eubacterium	-0.14758	-0.51464	-0.49781	-0.41529	-0.63787	-0.5572	0.21362	0.70061	0.40334	0.47355	0.71713	0.49707	0.50043	0.4533	0.56451	0.6543	0.58893
g__Paraprevotella	-0.56986	-0.4472	-0.46123	-0.39441	-0.37174	-0.01511	0.34303	0.45485	0.05591	0.26596	0.37256	0.47031	0.32187	0.19447	0.12589	0.37174	0.27473
g__Faecalibaculum	-0.11839	0.25949	0.04384	0.16036	-0.13512	-0.08167	-0.42467	-0.343	-0.10988	0.14255	-0.19941	-0.2957	-0.22421	0.17324	-0.02534	-0.03118	-0.11335
g__Bacteroides	0.19551	0.25176	0.43083	0.37633	0.41546	0.31611	-0.01656	-0.0557	-0.35826	-0.26192	-0.0264	-0.41125	-0.50127	-0.48014	-0.51521	-0.36278	-0.46645
g__Vagococcus	-0.3122	-0.22887	-0.41403	-0.43185	-0.19544	-0.19544	0.06304	0.37354	0.0063	-0.23011	0.05923	0.28627	0.16864	0.30069	0.20407	0.1119	0.18364
g__Tidjanibacter	0.21778	0.36272	0.41508	0.34437	0.64973	0.50045	-0.15437	-0.46312	-0.55982	-0.5683	-0.28138	-0.43291	-0.60562	-0.52922	-0.60616	-0.63107	-0.62535
g__Psychrobacter	0.0278	0.13264	0.12176	0.05852	0.12321	0.12629	0.0308	0.0616	-0.0308	-0.25566	-0.23616	-0.14025	-0.12629	0.07249	-0.00618	-0.20945	-0.09746
g__Monoglobus	0.23276	-0.34038	-0.13785	-0.15871	-0.29346	-0.47612	0.26651	0.4342	0.67975	0.31143	0.51469	0.28319	0.35036	0.31638	0.54551	0.48511	0.49478
g__Corynebacterium	-0.40669	-0.25583	-0.31489	-0.31466	-0.05028	-0.05839	0.29357	-0.01298	-0.18166	-0.18004	0.04877	0.11037	0.03082	0.30375	0.09768	-0.1184	0.03258
g__Anaerofustis	0.33948	0.594	0.46925	0.41146	0.64436	0.46891	-0.53412	-0.64436	-0.55431	-0.24066	-0.33845	-0.68601	-0.64281	-0.46649	-0.47999	-0.58846	-0.61681
g__Desulfovibrio	-0.09301	-0.47104	-0.32147	-0.36648	-0.4288	-0.71665	0.20327	0.55195	0.27598	0.47628	0.5212	0.22569	0.16321	0.68947	0.56442	0.60833	0.53428
g__Sporobacter	-0.23736	-0.39954	-0.28034	-0.13137	-0.58925	-0.49458	0.41151	0.62789	0.4656	0.49458	0.63121	0.30354	0.33616	0.29119	0.43727	0.63175	0.50454
g__unclassified_f__Eubacteriales_Family_XIII._Incertae_Sedis	-0.36243	-0.50933	-0.55658	-0.42531	-0.61119	-0.47289	0.34203	0.18291	0.44018	0.75098	0.65874	0.40702	0.53981	0.59199	0.69181	0.6216	0.6632
g__Achromobacter	0.11716	0.13521	0.07211	0.15625	0.20025	0.0531	0.06827	-0.17446	0.31099	-0.19721	0.07222	-0.16396	-0.12743	-0.19599	0.06319	-0.07282	-0.00533
g__Bacillus	0.16257	0.52622	0.32134	0.30728	0.45016	0.43787	-0.11523	-0.401	-0.31803	-0.05685	-0.51814	-0.45664	-0.36566	-0.24311	-0.23285	-0.3165	-0.33488
g__Prevotella	0.14743	0.11572	0.24229	0.14464	0.40404	0.21381	0.27669	0.04874	-0.25626	-0.1352	-0.05357	-0.10856	-0.22639	-0.40227	-0.23827	-0.08647	-0.1737
g__unclassified_f__Erysipelotrichaceae	-0.28051	0.03418	-0.28806	-0.02226	-0.14244	0.21811	0	-0.32345	-0.0638	0.21663	0.21339	0.00594	0.07864	-0.07727	-0.01191	-0.01039	0.00075
g__Christensenella	-0.15015	-0.51403	-0.49373	-0.44838	-0.28761	-0.25369	0.39971	0.27434	0.39233	0.5826	0.68736	0.3845	0.51328	0.29173	0.51369	0.4587	0.50889
g__unclassified_f__Prevotellaceae	-0.32987	-0.5087	-0.31489	-0.33114	-0.31616	-0.29668	0.51095	0.61884	0.15583	0.08391	0.36717	0.50458	0.28919	0.22134	0.24138	0.43903	0.36723
g__Adlercreutzia	-0.1586	-0.36879	-0.44058	-0.39497	-0.30291	-0.14552	0.18264	-0.1663	0.31033	0.54049	0.35046	0.30982	0.46773	0.51303	0.51119	0.2643	0.4437
g__Kurthia	-0.15578	0.2074	0.1101	0.09492	0.26319	0.24161	0.01294	-0.13806	-0.57383	-0.51343	-0.29836	-0.21588	-0.34085	-0.21172	-0.36376	-0.4444	-0.44637
