# Supplementary material for: Cardiac energy metabolic disorder and gut microbiota imbalance: a study on the therapeutic potential of Shenfu Injection in rats with heart failure
Source: Front Microbiol. 2025 Feb 25;16:1509548. doi: 10.3389/fmicb.2025.1509548 (PMC11895768; doi:10.3389/fmicb.2025.1509548)
Supplement: Supplementary file 5 [file Table_5.csv]

name	LVIDd	NEFA	LA	MDA	Acetic acid	Propanoic acid	Isohexanoic acid	Hexanoic acid	Isovaleric acid	Valeric acid	IVSd	ATP	SOD	LVPWd	LVPWs	Isobutyric acid	occludin
g__Romboutsia	0.04201	0.02958	0.00346	0.00941	0.00379	0.13407	0.99137	0.01128	0.09694	0.28935	0.20743	0.01024	0.05672	0.00122	0.03299	0.01401	0.01011
g__Akkermansia	0.50486	0.04974	0.06464	0.1761	0.00134	7.00E-05	0.39272	0.01654	0.01286	0.07384	0.00709	0.18352	0.12175	0.00127	0.00089	0.00302	0.00224
g__unclassified_f__Oscillospiraceae	0.65943	0.00145	0.02618	0.02266	0.00523	0.00285	0.10747	0.00052	0.00818	0.00359	0.00031	0.00506	0.00153	0.02117	0.00126	6.00E-05	0.00012
g__Allobaculum	0.87279	0.07157	0.68383	0.15032	0.62874	0.05651	0.28637	0.01048	0.78653	0.87103	0.47684	0.10287	0.44394	0.31239	0.34672	0.21244	0.29467
g__Blautia	0.18845	0.00305	0.04467	0.03495	0.01654	0.04858	0.08254	0.00302	0.03377	0.47129	0.07736	0.00043	0.00551	0.0787	0.03186	0.01031	0.00675
g__unclassified_f__Lachnospiraceae	0.79025	0.30458	0.31313	0.12781	0.84561	0.737	0.74522	0.05672	0.10477	0.26885	0.54859	0.2168	0.22157	0.33519	0.20038	0.11303	0.08102
g__Lactobacillus	0.64757	0.63238	0.96548	0.81182	0.52041	0.52041	0.45769	0.3218	0.43766	1	0.30421	0.8625	0.79504	0.17163	0.32838	0.52041	0.53667
g__Clostridium	0.21572	0.19523	0.04185	0.03741	0.04272	0.12781	0.54948	0.01179	0.31625	0.69633	0.68361	0.07256	0.24925	0.00585	0.07687	0.05335	0.05895
g__Duncaniella	0.90067	0.60119	0.71414	0.80328	0.97842	0.78235	0.31865	0.1609	0.92672	0.97842	0.29049	0.75105	0.80328	0.58029	0.77529	0.58651	0.96316
g__Escherichia	0.02484	0.09388	0.05233	0.36821	0.03149	0.66434	0.08482	0.77003	0.05502	0.04272	0.12084	0.03788	0.02536	0.55257	0.222	0.03495	0.05462
g__Aerococcus	0.64034	0.51129	0.34515	0.25111	0.46763	0.32237	0.52466	0.31672	0.56183	0.37573	0.98683	0.26819	0.46763	0.32733	0.44875	0.8432	0.59651
g__Staphylococcus	0.56915	0.29734	0.18278	0.33983	0.09684	0.12937	0.96538	0.1861	0.00542	0.29542	0.18308	0.22613	0.22876	0.16071	0.05215	0.02863	0.03592
g__Ligilactobacillus	0.7777	0.48791	0.14691	0.11589	0.28414	0.19186	0.31625	0.01723	0.03377	0.54215	0.2139	0.3471	0.45769	0.05545	0.04047	0.06024	0.06259
g__unclassified_o__Eubacteriales	0.69526	0.0079	0.03404	0.05315	0.00533	0.00652	0.24178	0.00243	0.00037	0.00173	0.00028	0.04134	0.01392	0.00401	0.00051	0.00011	0.00024
g__Bifidobacterium	0.77189	0.21504	0.68182	0.83594	0.78093	0.62642	0.02546	0.4923	0.92191	0.63033	0.59462	0.28264	0.29089	0.46212	0.97166	0.60698	0.72364
g__Mammaliicoccus	0.687	0.74907	0.78692	0.76819	0.59516	0.87868	0.78497	0.83156	0.00322	0.5388	0.38924	0.94348	0.79762	0.50018	0.44211	0.52056	0.3017
g__Dubosiella	0.07941	0.83218	0.23334	0.63187	0.15281	0.92225	0.30928	0.8793	1	0.7777	0.71109	0.70743	0.8622	0.38126	0.90901	0.84516	0.93056
g__Limosilactobacillus	0.51557	0.59383	0.71638	0.70441	0.72065	0.90532	0.1723	0.35039	0.14054	0.81182	0.63995	1	0.99137	0.24377	0.43263	0.64854	0.60806
g__Ruminococcus	0.19652	0.94135	0.58399	0.92629	0.98264	0.12505	0.76018	0.05317	0.9566	0.89607	0.52934	0.89815	0.75187	0.70618	0.27379	0.32126	0.59023
g__Mediterraneibacter	0.72096	0.45528	0.76315	0.91293	0.18861	0.17866	0.59021	0.3537	0.11005	0.45255	0.31509	0.60535	0.33034	0.52595	0.24308	0.28637	0.34704
g__Muribaculum	0.94381	0.75311	0.79908	0.81182	0.54215	0.97413	0.42456	0.10211	0.27898	0.31076	0.25539	0.80328	1	0.93958	0.95241	0.18783	0.51853
g__unclassified_p__Firmicutes	0.76022	0.06369	0.07967	0.11009	0.00371	0.00419	0.6934	3.00E-05	0.00371	0.06008	0.04204	0.06816	0.05813	0.00918	0.00875	0.00039	0.00135
g__unclassified_f__Muribaculaceae	0.24188	0.04267	0.21954	0.22218	0.07157	0.08146	0.09744	0.00235	0.38931	0.12933	0.04505	0.11158	0.28665	0.15595	0.20586	0.01352	0.07386
g__Enterococcus	0.68719	0.8389	0.67183	0.32987	0.80748	0.13859	0.0637	0.23944	0.25613	0.85825	0.94381	0.92022	0.56027	0.22496	0.43724	0.54185	0.7543
g__Parabacteroides	0.04134	0.25501	0.02619	0.13418	0.01213	0.23759	0.97803	0.10299	0.15824	0.43889	0.41295	0.19704	0.17906	0.02655	0.09125	0.1142	0.10266
g__Lentilactobacillus	0.80339	0.27287	0.20104	0.03264	0.73492	0.10299	0.45394	0.07223	0.73492	0.84864	0.41638	0.14419	0.188	0.13805	0.02287	0.19825	0.12413
g__unclassified_d__Bacteria	0.89645	0.49491	0.40178	0.66434	0.04	0.04414	0.48509	0.28935	0.09694	0.00551	0.13634	0.3471	0.06974	0.31002	0.03659	0.01232	0.02458
g__Ileibacterium	0.37141	0.63536	0.821	0.58963	0.20039	0.97747	0.24699	0.62165	0.33445	0.91006	0.48417	0.75984	0.95047	0.46294	0.95931	0.93698	0.95477
g__Turicibacter	0.58568	0.20355	0.1855	0.0995	0.08482	0.02019	0.30532	0.10211	0.49206	0.14054	0.29883	0.31865	0.56428	0.00227	0.05234	0.02934	0.07035
g__Eubacterium	0.58546	0.04138	0.04973	0.10968	0.00785	0.02494	0.42697	0.0025	0.12135	0.06391	0.00177	0.05013	0.04835	0.07783	0.02272	0.00596	0.01638
g__Paraprevotella	0.02119	0.08243	0.07214	0.13061	0.15626	0.9557	0.19336	0.0767	0.83705	0.31943	0.15528	0.066	0.22409	0.47048	0.64225	0.15626	0.30312
g__Faecalibaculum	0.66233	0.33179	0.87194	0.55299	0.61782	0.76367	0.10109	0.1934	0.68541	0.59845	0.45904	0.26615	0.40383	0.52111	0.9258	0.90873	0.67597
g__Bacteroides	0.46805	0.34691	0.09572	0.15082	0.10952	0.23296	0.95147	0.83767	0.17303	0.32711	0.92268	0.11353	0.04792	0.05979	0.04112	0.16728	0.06856
g__Vagococcus	0.23911	0.39387	0.11087	0.09485	0.46822	0.46822	0.81658	0.15411	0.98151	0.39124	0.8275	0.28242	0.5324	0.25779	0.4484	0.6799	0.496
g__Tidjanibacter	0.41779	0.16735	0.10987	0.1915	0.00644	0.04835	0.5681	0.07083	0.02413	0.02163	0.29109	0.09395	0.01291	0.03503	0.01281	0.00875	0.00958
g__Psychrobacter	0.91859	0.62434	0.65329	0.82954	0.6494	0.64118	0.90984	0.8207	0.90984	0.33923	0.37856	0.60441	0.64118	0.78963	0.98187	0.43624	0.71955
g__Monoglobus	0.38566	0.19705	0.61068	0.55715	0.26997	0.06228	0.31839	0.09286	0.00377	0.24034	0.04135	0.28786	0.18339	0.23253	0.02884	0.05683	0.05136
g__Corynebacterium	0.11799	0.33888	0.23487	0.23523	0.85329	0.82992	0.26977	0.96196	0.50074	0.50463	0.85766	0.68406	0.9098	0.25273	0.71894	0.6623	0.90465
g__Anaerofustis	0.19831	0.01526	0.0667	0.11333	0.00705	0.06692	0.03307	0.00705	0.02587	0.36926	0.19976	0.00335	0.00724	0.06854	0.05989	0.01649	0.01093
g__Desulfovibrio	0.7319	0.06553	0.22471	0.16266	0.09747	0.00179	0.45021	0.02664	0.30084	0.06218	0.03842	0.40064	0.54587	0.00313	0.02275	0.0124	0.03301
g__Sporobacter	0.37606	0.12523	0.29295	0.62769	0.01631	0.05147	0.11328	0.00921	0.06914	0.05147	0.00874	0.25308	0.20301	0.27387	0.09032	0.00866	0.04625
g__unclassified_f__Eubacteriales_Family_XIII._Incertae_Sedis	0.16772	0.04389	0.02514	0.10053	0.01189	0.06433	0.19475	0.49774	0.08796	0.0008	0.00552	0.11767	0.0309	0.0157	0.00299	0.01015	0.0051
g__Achromobacter	0.66566	0.61758	0.79071	0.56334	0.45712	0.84516	0.80165	0.51814	0.24103	0.4641	0.7904	0.544	0.63814	0.46695	0.81616	0.7887	0.98436
g__Bacillus	0.54748	0.03627	0.22489	0.24699	0.08017	0.08983	0.67087	0.12373	0.22998	0.83436	0.03978	0.0754	0.16368	0.36427	0.38546	0.23236	0.20485
g__Prevotella	0.58584	0.66954	0.36594	0.59304	0.12064	0.42654	0.29954	0.85775	0.33806	0.61761	0.8438	0.68902	0.39916	0.12243	0.37419	0.75018	0.51999
g__unclassified_f__Erysipelotrichaceae	0.29264	0.90001	0.2793	0.9348	0.59873	0.41707	1	0.22169	0.81441	0.42033	0.42748	0.98258	0.77221	0.77608	0.96507	0.96955	0.99781
g__Christensenella	0.57887	0.04166	0.05194	0.08153	0.28007	0.34309	0.12505	0.30384	0.13282	0.01787	0.00326	0.14143	0.04201	0.27294	0.04182	0.07392	0.0441
g__unclassified_f__Prevotellaceae	0.21213	0.04419	0.23486	0.21026	0.23288	0.2645	0.04311	0.01059	0.56441	0.75735	0.16182	0.04623	0.27732	0.41004	0.36779	0.08888	0.16174
g__Adlercreutzia	0.55741	0.15984	0.08763	0.13001	0.25412	0.59077	0.4984	0.53818	0.24208	0.03065	0.18326	0.2429	0.06771	0.04213	0.043	0.32257	0.08515
g__Kurthia	0.56454	0.44085	0.6848	0.72659	0.3247	0.36731	0.96205	0.61011	0.02011	0.04194	0.26168	0.42196	0.19639	0.43118	0.16605	0.08461	0.08307
