# Supplementary material for: Cardiac energy metabolic disorder and gut microbiota imbalance: a study on the therapeutic potential of Shenfu Injection in rats with heart failure
Source: Front Microbiol. 2025 Feb 25;16:1509548. doi: 10.3389/fmicb.2025.1509548 (PMC11895768; doi:10.3389/fmicb.2025.1509548)
Supplement: Supplementary file 6 [file Table_6.csv]

Node_Name	Degree	Degree_Centrality	Closeness_Centrality	Betweenness_Centrality
g__Romboutsia	11	0.234	0.5054	0.085
Acetic acid	15	0.3191	0.4947	0.0728
Hexanoic acid	15	0.3191	0.4947	0.1153
Isobutyric acid	17	0.3617	0.5165	0.0947
LA	7	0.1489	0.4087	0.0137
NEFA	11	0.234	0.4563	0.0574
ATP	7	0.1489	0.4234	0.0199
MDA	5	0.1064	0.395	0.0122
LVPWd	12	0.2553	0.4476	0.0519
LVPWs	17	0.3617	0.4947	0.1274
LVIDd	4	0.0851	0.3643	0.0449
occludin	15	0.3191	0.4947	0.0557
g__Akkermansia	9	0.1915	0.4845	0.0241
Isovaleric acid	11	0.234	0.4393	0.0763
Propanoic acid	10	0.2128	0.4159	0.0185
IVSd	12	0.2553	0.4312	0.0472
g__unclassified_f__Oscillospiraceae	15	0.3191	0.5529	0.0831
Valeric acid	8	0.1702	0.4159	0.0181
SOD	10	0.2128	0.4476	0.0356
g__Allobaculum	1	0.0213	0.3333	0
g__Blautia	12	0.2553	0.5165	0.0511
g__Clostridium	5	0.1064	0.4017	0.0074
g__Escherichia	6	0.1277	0.4159	0.0256
g__Staphylococcus	3	0.0638	0.376	0.0017
g__Ligilactobacillus	3	0.0638	0.4017	0.0036
g__unclassified_o__Eubacteriales	14	0.2979	0.5402	0.0658
g__Bifidobacterium	1	0.0213	0.2513	0
Isohexanoic acid	3	0.0638	0.3333	0.0432
g__Mammaliicoccus	1	0.0213	0.3072	0
g__unclassified_p__Firmicutes	9	0.1915	0.4845	0.0241
g__unclassified_f__Muribaculaceae	4	0.0851	0.4017	0.0037
g__Parabacteroides	4	0.0851	0.3701	0.0101
g__Lentilactobacillus	2	0.0426	0.3431	0.0012
g__unclassified_d__Bacteria	6	0.1277	0.4234	0.0073
g__Turicibacter	3	0.0638	0.3701	0.0012
g__Eubacterium	9	0.1915	0.4747	0.0213
g__Paraprevotella	1	0.0213	0.2686	0
g__Bacteroides	2	0.0426	0.3588	0.0006
g__Tidjanibacter	9	0.1915	0.4563	0.0219
g__Monoglobus	3	0.0638	0.3884	0.0029
g__Anaerofustis	9	0.1915	0.4747	0.0832
g__Desulfovibrio	7	0.1489	0.4563	0.0128
g__Sporobacter	5	0.1064	0.4159	0.005
g__unclassified_f__Eubacteriales_Family_XIII._Incertae_Sedis	10	0.2128	0.4747	0.0277
g__Bacillus	2	0.0426	0.3431	0.0004
g__Christensenella	6	0.1277	0.4159	0.0093
g__unclassified_f__Prevotellaceae	4	0.0851	0.376	0.0184
g__Adlercreutzia	3	0.0638	0.3643	0.0019
