# Supplementary material for: Cardiac energy metabolic disorder and gut microbiota imbalance: a study on the therapeutic potential of Shenfu Injection in rats with heart failure
Source: Front Microbiol. 2025 Feb 25;16:1509548. doi: 10.3389/fmicb.2025.1509548 (PMC11895768; doi:10.3389/fmicb.2025.1509548)
Supplement: Supplementary file 7 [file Table_7.csv]

Node1_Name	Node2_Name	Coefficient	P_value
g__Romboutsia	Acetic acid	-0.679411765	0.003793433
g__Romboutsia	Hexanoic acid	0.614705882	0.011279474
g__Romboutsia	Isobutyric acid	0.6	0.014007122
g__Romboutsia	LA	-0.684326896	0.003455171
g__Romboutsia	NEFA	-0.543446834	0.029576446
g__Romboutsia	ATP	0.621045054	0.010241322
g__Romboutsia	MDA	-0.626470588	0.009413977
g__Romboutsia	LVPWd	0.733432312	0.001223828
g__Romboutsia	LVPWs	0.534320981	0.032993914
g__Romboutsia	LVIDd	-0.513276569	0.042011063
g__Romboutsia	occludin	0.621867258	0.010112389
Acetic acid	g__Parabacteroides	0.609844769	0.012130236
Acetic acid	g__unclassified_d__Bacteria	-0.517647059	0.040001793
Acetic acid	g__Eubacterium	-0.637867847	0.007847944
Acetic acid	g__Tidjanibacter	0.649731418	0.006444977
Acetic acid	g__Anaerofustis	0.644360223	0.007053024
Acetic acid	g__Sporobacter	-0.589246853	0.01630891
Acetic acid	g__unclassified_f__Eubacteriales_Family_XIII._Incertae_Sedis	-0.611190426	0.011889848
Acetic acid	g__Akkermansia	0.729411765	0.001343079
Acetic acid	g__unclassified_f__Oscillospiraceae	-0.661764706	0.005233753
Acetic acid	g__Blautia	0.588235294	0.016539722
Acetic acid	g__Clostridium	-0.511764706	0.042723448
Acetic acid	g__Escherichia	0.538235294	0.031493228
Acetic acid	g__unclassified_o__Eubacteriales	-0.660780164	0.005325426
Acetic acid	g__unclassified_p__Firmicutes	-0.68061391	0.003708341
Hexanoic acid	g__Eubacterium	0.700608947	0.002503828
Hexanoic acid	g__Anaerofustis	-0.644360223	0.007053024
Hexanoic acid	g__Desulfovibrio	0.551950654	0.026641308
Hexanoic acid	g__Sporobacter	0.627885991	0.009207079
Hexanoic acid	g__Akkermansia	-0.588235294	0.016539722
Hexanoic acid	g__unclassified_f__Prevotellaceae	0.618835109	0.010594303
Hexanoic acid	g__unclassified_f__Oscillospiraceae	0.767647059	0.000516884
Hexanoic acid	g__Allobaculum	-0.619573383	0.010475334
Hexanoic acid	g__Blautia	-0.691176471	0.003024719
Hexanoic acid	g__Clostridium	0.611764706	0.011788405
Hexanoic acid	g__Ligilactobacillus	0.585294118	0.017225287
Hexanoic acid	g__unclassified_o__Eubacteriales	0.701986945	0.002434226
Hexanoic acid	g__unclassified_p__Firmicutes	0.852387896	2.75E-05
Hexanoic acid	g__unclassified_f__Muribaculaceae	0.703641755	0.002352721
Isobutyric acid	g__unclassified_d__Bacteria	0.608823529	0.012315203
Isobutyric acid	g__Turicibacter	0.544117647	0.029336337
Isobutyric acid	g__Eubacterium	0.65430004	0.005961324
Isobutyric acid	g__Tidjanibacter	-0.631070724	0.00875468
Isobutyric acid	g__Anaerofustis	-0.588463914	0.016487336
Isobutyric acid	g__Desulfovibrio	0.60833271	0.012404884
Isobutyric acid	g__Sporobacter	0.631749905	0.008660517
Isobutyric acid	g__unclassified_f__Eubacteriales_Family_XIII._Incertae_Sedis	0.621599996	0.010154158
Isobutyric acid	g__Akkermansia	-0.691176471	0.003024719
Isobutyric acid	g__unclassified_f__Oscillospiraceae	0.835294118	5.64E-05
Isobutyric acid	g__Blautia	-0.620588235	0.010313516
Isobutyric acid	g__Escherichia	-0.529411765	0.034952007
Isobutyric acid	g__Staphylococcus	-0.546129179	0.028625244
Isobutyric acid	g__unclassified_o__Eubacteriales	0.816777263	0.000112789
Isobutyric acid	g__unclassified_p__Firmicutes	0.777844468	0.000388807
Isobutyric acid	g__unclassified_f__Muribaculaceae	0.602474378	0.013515363
LA	g__Parabacteroides	0.553312943	0.026192637
LA	g__unclassified_f__Eubacteriales_Family_XIII._Incertae_Sedis	-0.556577816	0.025140908
LA	g__unclassified_f__Oscillospiraceae	-0.5533482	0.026181102
LA	g__Blautia	0.507726407	0.04467068
LA	g__Clostridium	-0.51361309	0.041853716
LA	g__unclassified_o__Eubacteriales	-0.531664212	0.034042969
NEFA	g__Eubacterium	-0.51463686	0.041377749
NEFA	g__Anaerofustis	0.593996107	0.01525857
NEFA	g__unclassified_f__Eubacteriales_Family_XIII._Incertae_Sedis	-0.509331383	0.043888988
NEFA	g__Bacillus	0.526219861	0.036271504
NEFA	g__Christensenella	-0.514033057	0.041657972
NEFA	g__unclassified_f__Prevotellaceae	-0.508702886	0.044193863
NEFA	g__unclassified_f__Oscillospiraceae	-0.726068534	0.001449309
NEFA	g__Blautia	0.690722399	0.003051842
NEFA	g__unclassified_o__Eubacteriales	-0.637435693	0.007903277
NEFA	g__unclassified_f__Muribaculaceae	-0.511875059	0.042671146
ATP	g__Anaerofustis	-0.686010722	0.003345045
ATP	g__unclassified_f__Prevotellaceae	0.504579418	0.046233565
ATP	g__unclassified_f__Oscillospiraceae	0.663723506	0.005055119
ATP	g__Blautia	-0.774098811	0.000432391
ATP	g__Escherichia	-0.522443114	0.037880994
ATP	g__unclassified_o__Eubacteriales	0.514727541	0.041335787
MDA	g__Lentilactobacillus	-0.535229062	0.032641034
MDA	g__Blautia	0.529411765	0.034952007
MDA	g__Clostridium	-0.523529412	0.037412648
MDA	g__unclassified_f__Oscillospiraceae	-0.564705882	0.022663205
LVPWd	g__Parabacteroides	-0.552220242	0.026552055
LVPWd	g__Turicibacter	0.705449955	0.002266203
LVPWd	g__Tidjanibacter	-0.529215742	0.035031977
LVPWd	g__Desulfovibrio	0.689469251	0.003127716
LVPWd	g__unclassified_f__Eubacteriales_Family_XIII._Incertae_Sedis	0.591986037	0.015696471
LVPWd	g__Akkermansia	-0.731959557	0.001266463
LVPWd	g__Adlercreutzia	0.51302831	0.042127426
LVPWd	g__unclassified_f__Oscillospiraceae	0.569956435	0.021165619
LVPWd	g__Clostridium	0.655376263	0.005851719
LVPWd	g__unclassified_o__Eubacteriales	0.676492446	0.004006621
LVPWd	g__unclassified_p__Firmicutes	0.628061402	0.00918169
LVPWs	g__unclassified_d__Bacteria	0.525464832	0.036589056
LVPWs	g__Eubacterium	0.564508372	0.02272109
LVPWs	g__Bacteroides	-0.515205089	0.041115331
LVPWs	g__Lentilactobacillus	0.563993715	0.022872456
LVPWs	g__Monoglobus	0.545510129	0.028842666
LVPWs	g__Desulfovibrio	0.564415709	0.022748286
LVPWs	g__Tidjanibacter	-0.60616054	0.012807946
LVPWs	g__unclassified_f__Eubacteriales_Family_XIII._Incertae_Sedis	0.691810309	0.002987183
LVPWs	g__Akkermansia	-0.746868553	0.00088627
LVPWs	g__Christensenella	0.513693701	0.04181609
LVPWs	g__Adlercreutzia	0.51118643	0.04299831
LVPWs	g__unclassified_f__Oscillospiraceae	0.732108305	0.001262103
LVPWs	g__Blautia	-0.537273031	0.031857235
LVPWs	g__Ligilactobacillus	0.516608683	0.040472485
LVPWs	g__unclassified_o__Eubacteriales	0.768097886	0.000510569
LVPWs	g__unclassified_p__Firmicutes	0.631082047	0.008753103
LVIDd	g__Parabacteroides	0.514714707	0.041341724
LVIDd	g__Paraprevotella	-0.569864448	0.02119118
LVIDd	g__Escherichia	0.55752455	0.024842079
occludin	g__unclassified_d__Bacteria	0.558351125	0.024583413
occludin	g__Eubacterium	0.588934513	0.016379909
occludin	g__Tidjanibacter	-0.625353617	0.009579831
occludin	g__Anaerofustis	-0.616810307	0.010926061
occludin	g__Desulfovibrio	0.534282538	0.033008916
occludin	g__Sporobacter	0.504539635	0.04625358
occludin	g__unclassified_f__Eubacteriales_Family_XIII._Incertae_Sedis	0.66319646	0.005102696
occludin	g__Akkermansia	-0.706063062	0.00223746
occludin	g__Christensenella	0.508889447	0.0441032
occludin	g__unclassified_f__Oscillospiraceae	0.815369896	0.000118522
occludin	g__Blautia	-0.646978287	0.006751196
occludin	g__Staphylococcus	-0.527057224	0.035921765
occludin	g__unclassified_o__Eubacteriales	0.794536098	0.000236091
occludin	g__unclassified_p__Firmicutes	0.729212412	0.001349229
g__Akkermansia	Isovaleric acid	-0.605882353	0.012860299
g__Akkermansia	Propanoic acid	0.829411765	7.09E-05
g__Akkermansia	IVSd	-0.644069371	0.007087207
Isovaleric acid	g__Tidjanibacter	-0.559820804	0.024128609
Isovaleric acid	g__Monoglobus	0.679750408	0.003769305
Isovaleric acid	g__Anaerofustis	-0.554305059	0.025869542
Isovaleric acid	g__unclassified_f__Oscillospiraceae	0.635294118	0.008182065
Isovaleric acid	g__Blautia	-0.532352941	0.033768623
Isovaleric acid	g__Staphylococcus	-0.65978309	0.00541957
Isovaleric acid	g__Ligilactobacillus	0.532352941	0.033768623
Isovaleric acid	g__unclassified_o__Eubacteriales	0.779985494	0.000365569
Isovaleric acid	g__Mammaliicoccus	-0.687939847	0.003222372
Isovaleric acid	g__unclassified_p__Firmicutes	0.68061391	0.003708341
Propanoic acid	g__unclassified_d__Bacteria	-0.508823529	0.044135218
Propanoic acid	g__Turicibacter	-0.573529412	0.020191038
Propanoic acid	g__Eubacterium	-0.557200719	0.024943985
Propanoic acid	g__Tidjanibacter	0.50044587	0.048347985
Propanoic acid	g__Desulfovibrio	-0.716645607	0.001786092
Propanoic acid	g__unclassified_f__Oscillospiraceae	-0.694117647	0.002853706
Propanoic acid	g__Blautia	0.5	0.048580289
Propanoic acid	g__unclassified_o__Eubacteriales	-0.649006798	0.006524479
Propanoic acid	g__unclassified_p__Firmicutes	-0.674131872	0.004185954
IVSd	g__Eubacterium	0.717130959	0.00176732
IVSd	g__Monoglobus	0.514692531	0.041351984
IVSd	g__Desulfovibrio	0.52120126	0.038421807
IVSd	g__Sporobacter	0.631211866	0.008735045
IVSd	g__unclassified_f__Eubacteriales_Family_XIII._Incertae_Sedis	0.658744667	0.005519026
IVSd	g__Christensenella	0.687361607	0.003258755
IVSd	g__Bacillus	-0.518139511	0.039780011
IVSd	g__unclassified_f__Oscillospiraceae	0.785558294	0.000310405
IVSd	g__unclassified_o__Eubacteriales	0.789086404	0.000279183
IVSd	g__unclassified_p__Firmicutes	0.513214283	0.042040235
IVSd	g__unclassified_f__Muribaculaceae	0.506956406	0.045049378
g__unclassified_f__Oscillospiraceae	Valeric acid	0.682352941	0.00358797
g__unclassified_f__Oscillospiraceae	SOD	0.723529412	0.001534481
Valeric acid	g__unclassified_d__Bacteria	0.658823529	0.005511422
Valeric acid	g__Tidjanibacter	-0.568302937	0.02162874
Valeric acid	g__unclassified_f__Eubacteriales_Family_XIII._Incertae_Sedis	0.750976071	0.000799892
Valeric acid	g__Christensenella	0.582598405	0.017872844
Valeric acid	g__Adlercreutzia	0.540485454	0.03065438
Valeric acid	g__Escherichia	-0.511764706	0.042723448
Valeric acid	g__unclassified_o__Eubacteriales	0.718175323	0.001727471
SOD	g__Eubacterium	0.500434962	0.048353658
SOD	g__Bacteroides	-0.501265054	0.047923337
SOD	g__Tidjanibacter	-0.605624324	0.012909007
SOD	g__Anaerofustis	-0.642807547	0.007237032
SOD	g__unclassified_f__Eubacteriales_Family_XIII._Incertae_Sedis	0.539810523	0.030904184
SOD	g__Christensenella	0.513276569	0.042011063
SOD	g__Blautia	-0.658823529	0.005511422
SOD	g__Escherichia	-0.555882353	0.025362176
SOD	g__unclassified_o__Eubacteriales	0.600441664	0.013918336
g__Bifidobacterium	Isohexanoic acid	-0.555570798	0.025461784
Isohexanoic acid	g__Anaerofustis	-0.534120281	0.033072295
Isohexanoic acid	g__unclassified_f__Prevotellaceae	0.510951023	0.043110582
