# Supplementary material for: Cardiac energy metabolic disorder and gut microbiota imbalance: a study on the therapeutic potential of Shenfu Injection in rats with heart failure
Source: Front Microbiol. 2025 Feb 25;16:1509548. doi: 10.3389/fmicb.2025.1509548 (PMC11895768; doi:10.3389/fmicb.2025.1509548)
Supplement: Supplementary file 8 [file Table_8.csv]

DIM 1	DIM2	Mantel r statistic	p_value	Number of permutations
Akkermansia	Acetic acid	0.31663	0.002	999
Akkermansia	Butanoic acid	0.10438	0.13	999
Akkermansia	Hexanoic acid	-0.16721	0.935	999
Akkermansia	Isobutyric acid	0.02851	0.357	999
Akkermansia	Isohexanoic acid	0.03934	0.348	999
Akkermansia	Isovaleric acid	-0.00527	0.494	999
Akkermansia	Propanoic acid	0.21989	0.017	999
Akkermansia	Valeric acid	0.0205	0.379	999
Akkermansia	SCFAs	0.27169	0.004	999
Akkermansia	PA	0.02638	0.319	999
Akkermansia	LA	0.14301	0.046	999
Akkermansia	NEFA	0.06517	0.212	999
Akkermansia	ATP	0.02846	0.289	999
Akkermansia	MDA	0.05401	0.21	999
Akkermansia	SOD	0.00649	0.454	999
Akkermansia	NT-proBNP	-0.07156	0.872	999
Akkermansia	LVEF	0.03356	0.242	999
Akkermansia	LVFS	0.02944	0.297	999
Akkermansia	LVPWd	0.00291	0.408	999
Akkermansia	LVPWs	0.03659	0.24	999
Akkermansia	IVSd	0.04999	0.179	999
Akkermansia	IVSs	0.02949	0.256	999
Akkermansia	LVIDd	0.0932	0.078	999
Akkermansia	LVIDs	0.08877	0.085	999
Akkermansia	LVEDV	0.09419	0.078	999
Akkermansia	LVESV	0.07012	0.214	999
Akkermansia	ZO-1	-0.03313	0.594	999
Akkermansia	occludin	-0.03762	0.589	999
Blautia	Acetic acid	0.06229	0.236	999
Blautia	Butanoic acid	-0.07518	0.758	999
Blautia	Hexanoic acid	-0.21357	0.974	999
Blautia	Isobutyric acid	-0.05162	0.652	999
Blautia	Isohexanoic acid	-0.05702	0.625	999
Blautia	Isovaleric acid	0.01167	0.423	999
Blautia	Propanoic acid	0.10035	0.152	999
Blautia	Valeric acid	0.09271	0.181	999
Blautia	SCFAs	0.10464	0.146	999
Blautia	PA	-0.02964	0.618	999
Blautia	LA	0.06486	0.202	999
Blautia	NEFA	0.05134	0.25	999
Blautia	ATP	0.1196	0.077	999
Blautia	MDA	0.0041	0.424	999
Blautia	SOD	-0.02975	0.552	999
Blautia	NT-proBNP	0.03851	0.269	999
Blautia	LVEF	0.03135	0.257	999
Blautia	LVFS	0.02414	0.322	999
Blautia	LVPWd	0.03022	0.277	999
Blautia	LVPWs	0.02327	0.31	999
Blautia	IVSd	0.05423	0.165	999
Blautia	IVSs	0.04206	0.215	999
Blautia	LVIDd	0.20627	0.009	999
Blautia	LVIDs	0.35403	0.002	999
Blautia	LVEDV	0.20578	0.009	999
Blautia	LVESV	0.49012	0.002	999
Blautia	ZO-1	0.03473	0.344	999
Blautia	occludin	0.01907	0.393	999
