# Supplementary material for: Cardiac energy metabolic disorder and gut microbiota imbalance: a study on the therapeutic potential of Shenfu Injection in rats with heart failure
Source: Front Microbiol. 2025 Feb 25;16:1509548. doi: 10.3389/fmicb.2025.1509548 (PMC11895768; doi:10.3389/fmicb.2025.1509548)
Supplement: Supplementary file 9 [file Table_9.csv]

factor1	factor2	r	p_value
Butanoic acid	Acetic acid	-0.762463343	1.61E-06
Hexanoic acid	Acetic acid	-0.547653959	0.001398463
Hexanoic acid	Butanoic acid	0.695381232	1.72E-05
Isobutyric acid	Acetic acid	-0.690249267	2.07E-05
Isobutyric acid	Butanoic acid	0.684017595	2.60E-05
Isobutyric acid	Hexanoic acid	0.713709677	8.62E-06
Isohexanoic acid	Acetic acid	-0.277492669	0.124055617
Isohexanoic acid	Butanoic acid	0.38159824	0.031911092
Isohexanoic acid	Hexanoic acid	0.041055718	0.823193741
Isohexanoic acid	Isobutyric acid	0.149560117	0.412359204
Isovaleric acid	Acetic acid	-0.49670088	0.004257988
Isovaleric acid	Butanoic acid	0.493768328	0.004518629
Isovaleric acid	Hexanoic acid	0.571480938	0.000783708
Isovaleric acid	Isobutyric acid	0.684017595	2.60E-05
Isovaleric acid	Isohexanoic acid	-0.073680352	0.687635097
Propanoic acid	Acetic acid	0.295087977	0.101243863
Propanoic acid	Butanoic acid	-0.351173021	0.049405475
Propanoic acid	Hexanoic acid	-0.534457478	0.001895061
Propanoic acid	Isobutyric acid	-0.590909091	0.000473572
Propanoic acid	Isohexanoic acid	-0.041788856	0.82007419
Propanoic acid	Isovaleric acid	-0.331744868	0.064140929
Valeric acid	Acetic acid	-0.56744868	0.000866902
Valeric acid	Butanoic acid	0.607404692	0.000301316
Valeric acid	Hexanoic acid	0.58797654	0.000511973
Valeric acid	Isobutyric acid	0.70601173	1.15E-05
Valeric acid	Isohexanoic acid	0.182917889	0.314938651
Valeric acid	Isovaleric acid	0.657991202	6.41E-05
Valeric acid	Propanoic acid	-0.174853372	0.337035978
SCFAs	Acetic acid	0.908357771	2.59E-08
SCFAs	Butanoic acid	-0.57441349	0.000727703
SCFAs	Hexanoic acid	-0.449780059	0.010434051
SCFAs	Isobutyric acid	-0.670087977	4.26E-05
SCFAs	Isohexanoic acid	-0.129765396	0.477466338
SCFAs	Isovaleric acid	-0.442082111	0.011960996
SCFAs	Propanoic acid	0.471407625	0.007000557
SCFAs	Valeric acid	-0.428519062	0.015113499
PA	Acetic acid	-0.54211404	0.001350684
PA	Butanoic acid	0.448696831	0.010000365
PA	Hexanoic acid	0.604085693	0.000251143
PA	Isobutyric acid	0.580547498	0.000495041
PA	Isohexanoic acid	0.06178776	0.736916551
PA	Isovaleric acid	0.554250922	0.000996632
PA	Propanoic acid	-0.191431722	0.293919148
PA	Valeric acid	0.538987874	0.001458021
PA	SCFAs	-0.488417534	0.004565545
LA	Acetic acid	0.32662258	0.068068612
LA	Butanoic acid	-0.516600691	0.002469134
LA	Hexanoic acid	-0.235403661	0.19463817
LA	Isobutyric acid	-0.329197308	0.065798921
LA	Isohexanoic acid	-0.342070945	0.055324532
LA	Isovaleric acid	0.007172455	0.968922517
LA	Propanoic acid	0.205794295	0.258485188
LA	Valeric acid	-0.163127381	0.372355271
LA	SCFAs	0.371128585	0.036506804
LA	PA	-0.128148354	0.484573732
NEFA	Acetic acid	0.28716162	0.111031763
NEFA	Butanoic acid	-0.464867017	0.007347354
NEFA	Hexanoic acid	-0.244114971	0.178155468
NEFA	Isobutyric acid	-0.418877007	0.01702576
NEFA	Isohexanoic acid	-0.466706617	0.007087569
NEFA	Isovaleric acid	-0.04838149	0.792587553
NEFA	Propanoic acid	0.251657332	0.164702106
NEFA	Valeric acid	-0.224615207	0.216484751
NEFA	SCFAs	0.342901511	0.054696961
NEFA	PA	-0.125507576	0.493694179
NEFA	LA	0.891739767	7.52E-12
ATP	Acetic acid	-0.528001189	0.001896645
ATP	Butanoic acid	0.482743944	0.00513555
ATP	Hexanoic acid	0.428278516	0.014466925
ATP	Isobutyric acid	0.401437639	0.02277028
ATP	Isohexanoic acid	0.005681645	0.975379836
ATP	Isovaleric acid	0.485682727	0.004833124
ATP	Propanoic acid	-0.163788124	0.370395281
ATP	Valeric acid	0.307200692	0.087213239
ATP	SCFAs	-0.408686635	0.020213869
ATP	PA	0.586461776	0.000419474
ATP	LA	-0.029389685	0.873138758
ATP	NEFA	0.060270454	0.743157727
MDA	Acetic acid	0.313168321	0.080937931
MDA	Butanoic acid	-0.517472493	0.0024206
MDA	Hexanoic acid	-0.242002061	0.182059551
MDA	Isobutyric acid	-0.425710313	0.015131688
MDA	Isohexanoic acid	-0.106473551	0.561918105
MDA	Isovaleric acid	-0.208349799	0.252488708
MDA	Propanoic acid	0.269585883	0.135668254
MDA	Valeric acid	-0.179110948	0.326664153
MDA	SCFAs	0.363554768	0.040821474
MDA	PA	-0.158394834	0.386571089
MDA	LA	0.631054528	0.000107779
MDA	NEFA	0.661314183	3.78E-05
MDA	ATP	-0.005405631	0.976575551
SOD	Acetic acid	-0.53439057	0.001629396
SOD	Butanoic acid	0.495957112	0.003892749
SOD	Hexanoic acid	0.635899033	9.18E-05
SOD	Isobutyric acid	0.614751437	0.000181398
SOD	Isohexanoic acid	0.020412028	0.911707358
SOD	Isovaleric acid	0.58073139	0.000492521
SOD	Propanoic acid	-0.551124755	0.001078989
SOD	Valeric acid	0.477384005	0.005729016
SOD	SCFAs	-0.568962293	0.00067866
SOD	PA	0.658302583	4.21E-05
SOD	LA	-0.249838547	0.167877761
SOD	NEFA	-0.264211904	0.143945302
SOD	ATP	0.595307353	0.000325462
SOD	MDA	-0.201660517	0.268381864
NT-proBNP	Acetic acid	0.424889948	0.015349337
NT-proBNP	Butanoic acid	-0.359280582	0.043431726
NT-proBNP	Hexanoic acid	-0.247837068	0.171422559
NT-proBNP	Isobutyric acid	-0.35521465	0.04603733
NT-proBNP	Isohexanoic acid	-0.367412447	0.03857529
NT-proBNP	Isovaleric acid	-0.038626359	0.833754753
NT-proBNP	Propanoic acid	-0.033821166	0.854200286
NT-proBNP	Valeric acid	-0.378131724	0.03285264
NT-proBNP	SCFAs	0.34837649	0.050699798
NT-proBNP	PA	-0.355743379	0.045691602
NT-proBNP	LA	0.397501323	0.024266475
NT-proBNP	NEFA	0.422096915	0.016110043
NT-proBNP	ATP	0.172860606	0.344102184
NT-proBNP	MDA	0.364365775	0.040340732
NT-proBNP	SOD	-0.108104451	0.555907546
LVEF	Acetic acid	-0.54400957	0.001289023
LVEF	Butanoic acid	0.512861741	0.002686987
LVEF	Hexanoic acid	0.437440897	0.012290868
LVEF	Isobutyric acid	0.465258455	0.007291408
LVEF	Isohexanoic acid	0.001958983	0.99151005
LVEF	Isovaleric acid	0.541266994	0.001379062
LVEF	Propanoic acid	-0.247027752	0.172870917
LVEF	Valeric acid	0.372010866	0.03602912
LVEF	SCFAs	-0.431563948	0.013652286
LVEF	PA	0.542373667	0.001342089
LVEF	LA	-0.019558311	0.915386672
LVEF	NEFA	0.07383095	0.687990827
LVEF	ATP	0.96743797	1.87E-19
LVEF	MDA	0.004618873	0.979984103
LVEF	SOD	0.580110846	0.000501069
LVEF	NT-proBNP	0.173237577	0.343034771
LVFS	Acetic acid	-0.543225977	0.001314208
LVFS	Butanoic acid	0.513253538	0.002663404
LVFS	Hexanoic acid	0.43822449	0.01211828
LVFS	Isobutyric acid	0.467217438	0.007016835
LVFS	Isohexanoic acid	0.00235078	0.989812141
LVFS	Isovaleric acid	0.538524418	0.001474552
LVFS	Propanoic acid	-0.249378532	0.168687828
LVFS	Valeric acid	0.373578052	0.035193088
LVFS	SCFAs	-0.430780355	0.013843004
LVFS	PA	0.542766763	0.001329166
LVFS	LA	-0.018378915	0.920472398
LVFS	NEFA	0.074814051	0.684048055
LVFS	ATP	0.967856774	1.55E-19
LVFS	MDA	0.005208517	0.977429492
LVFS	SOD	0.57971775	0.000506552
LVFS	NT-proBNP	0.173632645	0.341918269
LVFS	LVEF	0.99958124	1.01E-47
LVPWd	Acetic acid	-0.505523463	0.003163369
LVPWd	Butanoic acid	0.469862506	0.006660107
LVPWd	Hexanoic acid	0.421661432	0.016231436
LVPWd	Isobutyric acid	0.425384279	0.015217877
LVPWd	Isohexanoic acid	-0.076612277	0.676857367
LVPWd	Isovaleric acid	0.50062498	0.003520542
LVPWd	Propanoic acid	-0.219452046	0.227510766
LVPWd	Valeric acid	0.338387218	0.05817686
LVPWd	SCFAs	-0.405986285	0.02113688
LVPWd	PA	0.53206805	0.00172247
LVPWd	LA	-0.010321873	0.955287921
LVPWd	NEFA	0.108262185	0.555327814
LVPWd	ATP	0.9385276	2.13E-15
LVPWd	MDA	0.0124834	0.945937098
LVPWd	SOD	0.520764184	0.002244733
LVPWd	NT-proBNP	0.192339913	0.291591256
LVPWd	LVEF	0.978010493	5.56E-22
LVPWd	LVFS	0.975497404	2.77E-21
LVPWs	Acetic acid	-0.499018343	0.003645027
LVPWs	Butanoic acid	0.48765029	0.004639297
LVPWs	Hexanoic acid	0.427086006	0.014772496
LVPWs	Isobutyric acid	0.442374077	0.011237911
LVPWs	Isohexanoic acid	-0.035672168	0.846312734
LVPWs	Isovaleric acid	0.528614482	0.001869436
LVPWs	Propanoic acid	-0.231085085	0.20319107
LVPWs	Valeric acid	0.355741671	0.045692715
LVPWs	SCFAs	-0.387689821	0.028350372
LVPWs	PA	0.531547028	0.001743975
LVPWs	LA	-0.006293405	0.972729841
LVPWs	NEFA	0.102984686	0.57487514
LVPWs	ATP	0.952021873	5.66E-17
LVPWs	MDA	0.009734213	0.957831216
LVPWs	SOD	0.548164018	0.001162429
LVPWs	NT-proBNP	0.190028721	0.297538524
LVPWs	LVEF	0.993191715	1.42E-29
LVPWs	LVFS	0.993820184	3.33E-30
LVPWs	LVPWd	0.978627602	3.65E-22
IVSd	Acetic acid	-0.490879428	0.004335652
IVSd	Butanoic acid	0.489899629	0.004425925
IVSd	Hexanoic acid	0.414847006	0.018232508
IVSd	Isobutyric acid	0.407400532	0.020649225
IVSd	Isohexanoic acid	-0.007642434	0.966887225
IVSd	Isovaleric acid	0.533990596	0.001645105
IVSd	Propanoic acid	-0.18479014	0.311301329
IVSd	Valeric acid	0.344301459	0.053651929
IVSd	SCFAs	-0.362133806	0.041674876
IVSd	PA	0.519639077	0.002303553
IVSd	LA	-0.00511232	0.977846246
IVSd	NEFA	0.09135886	0.618988549
IVSd	ATP	0.943757876	5.81E-16
IVSd	MDA	0.037454122	0.838733182
IVSd	SOD	0.52956786	0.001827812
IVSd	NT-proBNP	0.201350695	0.26913342
IVSd	LVEF	0.968687869	1.05E-19
IVSd	LVFS	0.969525653	7.03E-20
IVSd	LVPWd	0.94207605	8.93E-16
IVSd	LVPWs	0.966156769	3.31E-19
IVSs	Acetic acid	-0.545299147	0.001248495
IVSs	Butanoic acid	0.522570185	0.002153044
IVSs	Hexanoic acid	0.444782272	0.010752158
IVSs	Isobutyric acid	0.464964023	0.007333456
IVSs	Isohexanoic acid	0.007641634	0.966890691
IVSs	Isovaleric acid	0.559602718	0.000868394
IVSs	Propanoic acid	-0.226309923	0.212946618
IVSs	Valeric acid	0.375223811	0.03433212
IVSs	SCFAs	-0.428519308	0.01440587
IVSs	PA	0.554086015	0.001000835
IVSs	LA	-0.031457137	0.864294011
IVSs	NEFA	0.061850058	0.736660646
IVSs	ATP	0.967012258	2.27E-19
IVSs	MDA	0.00570108	0.975295645
IVSs	SOD	0.575514213	0.000568579
IVSs	NT-proBNP	0.164778107	0.36747006
IVSs	LVEF	0.992251331	9.81E-29
IVSs	LVFS	0.99120421	6.52E-28
IVSs	LVPWd	0.974759112	4.31E-21
IVSs	LVPWs	0.982818278	1.42E-23
IVSs	IVSd	0.98083168	7.23E-23
LVIDd	Acetic acid	-0.151688816	0.407243896
LVIDd	Butanoic acid	0.152080777	0.406018661
LVIDd	Hexanoic acid	0.193432638	0.288805994
LVIDd	Isobutyric acid	0.078588134	0.668988502
LVIDd	Isohexanoic acid	-0.276724301	0.125220146
LVIDd	Isovaleric acid	0.318860083	0.075282437
LVIDd	Propanoic acid	0.027829214	0.879824628
LVIDd	Valeric acid	0.103085681	0.574498185
LVIDd	SCFAs	-0.017638234	0.923667914
LVIDd	PA	0.212655521	0.242594976
LVIDd	LA	0.331942339	0.063444738
LVIDd	NEFA	0.408354931	0.02032542
LVIDd	ATP	0.774169935	2.01E-07
LVIDd	MDA	0.302613821	0.092284686
LVIDd	SOD	0.246377594	0.174040718
LVIDd	NT-proBNP	0.473490492	0.006196046
LVIDd	LVEF	0.808546363	2.17E-08
LVIDd	LVFS	0.808546363	2.17E-08
LVIDd	LVPWd	0.813639238	1.50E-08
LVIDd	LVPWs	0.828670234	4.73E-09
LVIDd	IVSd	0.813619701	1.50E-08
LVIDd	IVSs	0.796564023	4.94E-08
LVIDs	Acetic acid	-0.086222335	0.638914394
LVIDs	Butanoic acid	0.01371719	0.940602777
LVIDs	Hexanoic acid	0.063882912	0.728325583
LVIDs	Isobutyric acid	-0.10562236	0.565066894
LVIDs	Isohexanoic acid	-0.325685273	0.068909872
LVIDs	Isovaleric acid	0.19870329	0.275611284
LVIDs	Propanoic acid	0.190864896	0.295378024
LVIDs	Valeric acid	-0.02625862	0.886562094
LVIDs	SCFAs	0.030177817	0.869765223
LVIDs	PA	0.186975695	0.305511772
LVIDs	LA	0.367103923	0.038751184
LVIDs	NEFA	0.483051369	0.005103172
LVIDs	ATP	0.745810657	9.64E-07
LVIDs	MDA	0.384666611	0.029716303
LVIDs	SOD	0.163087633	0.37247337
LVIDs	NT-proBNP	0.555443379	0.000966703
LVIDs	LVEF	0.723636019	2.87E-06
LVIDs	LVFS	0.722588788	3.01E-06
LVIDs	LVPWd	0.74662198	9.25E-07
LVIDs	LVPWs	0.735855004	1.59E-06
LVIDs	IVSd	0.748376283	8.44E-07
LVIDs	IVSs	0.72567299	2.61E-06
LVIDs	LVIDd	0.931587224	1.01E-14
LVEDV	Acetic acid	-0.151688816	0.407243896
LVEDV	Butanoic acid	0.152080777	0.406018661
LVEDV	Hexanoic acid	0.193432638	0.288805994
LVEDV	Isobutyric acid	0.078588134	0.668988502
LVEDV	Isohexanoic acid	-0.276724301	0.125220146
LVEDV	Isovaleric acid	0.318860083	0.075282437
LVEDV	Propanoic acid	0.027829214	0.879824628
LVEDV	Valeric acid	0.103085681	0.574498185
LVEDV	SCFAs	-0.017638234	0.923667914
LVEDV	PA	0.212655521	0.242594976
LVEDV	LA	0.331942339	0.063444738
LVEDV	NEFA	0.408354931	0.02032542
LVEDV	ATP	0.774169935	2.01E-07
LVEDV	MDA	0.302613821	0.092284686
LVEDV	SOD	0.246377594	0.174040718
LVEDV	NT-proBNP	0.473490492	0.006196046
LVEDV	LVEF	0.808546363	2.17E-08
LVEDV	LVFS	0.808546363	2.17E-08
LVEDV	LVPWd	0.813639238	1.50E-08
LVEDV	LVPWs	0.828670234	4.73E-09
LVEDV	IVSd	0.813619701	1.50E-08
LVEDV	IVSs	0.796564023	4.94E-08
LVEDV	LVIDd	1	0
LVEDV	LVIDs	0.931587224	1.01E-14
LVESV	Acetic acid	-0.086222335	0.638914394
LVESV	Butanoic acid	0.01371719	0.940602777
LVESV	Hexanoic acid	0.063882912	0.728325583
LVESV	Isobutyric acid	-0.10562236	0.565066894
LVESV	Isohexanoic acid	-0.325685273	0.068909872
LVESV	Isovaleric acid	0.19870329	0.275611284
LVESV	Propanoic acid	0.190864896	0.295378024
LVESV	Valeric acid	-0.02625862	0.886562094
LVESV	SCFAs	0.030177817	0.869765223
LVESV	PA	0.186975695	0.305511772
LVESV	LA	0.367103923	0.038751184
LVESV	NEFA	0.483051369	0.005103172
LVESV	ATP	0.745810657	9.64E-07
LVESV	MDA	0.384666611	0.029716303
LVESV	SOD	0.163087633	0.37247337
LVESV	NT-proBNP	0.555443379	0.000966703
LVESV	LVEF	0.723636019	2.87E-06
LVESV	LVFS	0.722588788	3.01E-06
LVESV	LVPWd	0.74662198	9.25E-07
LVESV	LVPWs	0.735855004	1.59E-06
LVESV	IVSd	0.748376283	8.44E-07
LVESV	IVSs	0.72567299	2.61E-06
LVESV	LVIDd	0.931587224	1.01E-14
LVESV	LVIDs	1	7.44E-232
LVESV	LVEDV	0.931587224	1.01E-14
ZO-1	Acetic acid	-0.55607581	0.000951153
ZO-1	Butanoic acid	0.530995576	0.00176699
ZO-1	Hexanoic acid	0.480639169	0.00536199
ZO-1	Isobutyric acid	0.470450324	0.006582966
ZO-1	Isohexanoic acid	0.018614236	0.919457408
ZO-1	Isovaleric acid	0.537853452	0.001498775
ZO-1	Propanoic acid	-0.224350529	0.217040933
ZO-1	Valeric acid	0.359352726	0.043386585
ZO-1	SCFAs	-0.426363975	0.014960118
ZO-1	PA	0.564701819	0.000759942
ZO-1	LA	-0.026640263	0.884924204
ZO-1	NEFA	0.064898313	0.724173578
ZO-1	ATP	0.979893188	1.47E-22
ZO-1	MDA	0.010320921	0.955292042
ZO-1	SOD	0.580822115	0.000491282
ZO-1	NT-proBNP	0.159048413	0.384589362
ZO-1	LVEF	0.984712063	2.49E-24
ZO-1	LVFS	0.985130912	1.65E-24
ZO-1	LVPWd	0.957373272	9.95E-18
ZO-1	LVPWs	0.971293919	2.90E-20
ZO-1	IVSd	0.966586368	2.74E-19
ZO-1	IVSs	0.990469208	2.16E-27
ZO-1	LVIDd	0.786088431	9.73E-08
ZO-1	LVIDs	0.724835031	2.71E-06
ZO-1	LVEDV	0.786088431	9.73E-08
ZO-1	LVESV	0.724835031	2.71E-06
occludin	Acetic acid	-0.553564616	0.001014224
occludin	Butanoic acid	0.526121611	0.001982196
occludin	Hexanoic acid	0.453985712	0.009055538
occludin	Isobutyric acid	0.476920223	0.005783018
occludin	Isohexanoic acid	0.010781181	0.953300414
occludin	Isovaleric acid	0.56081741	0.000841394
occludin	Propanoic acid	-0.226992856	0.211532091
occludin	Valeric acid	0.3881225	0.028159148
occludin	SCFAs	-0.427326793	0.014710365
occludin	PA	0.548614817	0.00114937
occludin	LA	-0.02291433	0.90093366
occludin	NEFA	0.072795278	0.692153155
occludin	ATP	0.970874937	3.59E-20
occludin	MDA	0.010521919	0.954422254
occludin	SOD	0.583425652	0.000456883
occludin	NT-proBNP	0.170183961	0.351738987
occludin	LVEF	0.994552889	5.04E-31
occludin	LVFS	0.993924353	2.58E-30
occludin	LVPWd	0.97223395	1.77E-20
occludin	LVPWs	0.984592815	2.80E-24
occludin	IVSd	0.967829871	1.57E-19
occludin	IVSs	0.994656416	3.78E-31
occludin	LVIDd	0.798993939	4.20E-08
occludin	LVIDs	0.724614937	2.74E-06
occludin	LVEDV	0.798993939	4.20E-08
occludin	LVESV	0.724614937	2.74E-06
occludin	ZO-1	0.993399081	8.92E-30
